# Supplementary material for: 7-Azido-N,N-diethyl-4,5-O-isopropyl­idene-4-C-methyl-3,6-anhydro-7-de­oxy-d-glycero-d-manno-heptonamide
Source: Acta Crystallogr Sect E Struct Rep Online. 2009 Jan 8;65(Pt 2):o263. doi: 10.1107/S1600536808044279 (PMC2968166; doi:10.1107/S1600536808044279)
Supplement: Supplementary file 2 [file e-65-0o263-Isup2.hkl]

data_I
#  11241212    chen epoxide?               
_audit_creation_date        08-11-26
_audit_creation_method      CRYSTALS 

_cell_length_a                    8.64400(10)
_cell_angle_alpha                 90
_cell_length_b                    13.4195(2)
_cell_angle_beta                  90
_cell_length_c                    15.9146(3)
_cell_angle_gamma                 90

# NOTE Fc on scale of Fo,      0.70676
# Status flags: 
#    o - used in refinement 
#    < - excluded by I/sigmaI cutoff 
#    x - excluded for another reason  

loop_
_refln_index_h
_refln_index_k
_refln_index_l
_refln_F_squared_meas
_refln_F_squared_calc
_refln_F_squared_sigma
_refln_observed_status
   4   0   0        4.50        5.29        0.30 o
   6   0   0       59.50       80.88        1.70 o
   8   0   0       21.20       27.58        1.10 o
  10   0   0        2.50        1.94        1.80 <
   5   1   0      304.00      292.86        5.70 o
   6   1   0      124.00      116.60        1.90 o
   7   1   0       86.10       97.90        1.60 o
   8   1   0        1.90        1.26        0.30 o
   9   1   0        2.60        4.91        1.10 <
  10   1   0        7.90        8.49        1.10 o
  11   1   0        2.30        1.36        1.70 <
   3   2   0      331.00      341.17        4.60 o
   4   2   0      134.90      108.89        1.90 o
   5   2   0       55.70       35.46        0.90 o
   6   2   0        0.20        0.00        0.18 <
   7   2   0        2.90        1.70        0.30 o
   8   2   0       48.40       42.90        1.20 o
   9   2   0       12.70       11.65        0.80 o
  10   2   0        4.70        7.63        1.00 o
  11   2   0        2.70        3.61        2.30 <
   1   3   0      108.40      109.48        2.20 o
   2   3   0       92.40       84.85        1.10 o
   4   3   0       22.30       24.92        0.60 o
   5   3   0      910.30      701.89       36.80 o
   6   3   0      218.30      202.59        3.10 o
   7   3   0        7.80        8.02        0.30 o
   8   3   0        0.20        0.14        0.18 <
   9   3   0       19.00       18.59        1.10 o
  10   3   0        0.20        0.04        1.52 <
  11   3   0        1.70        2.17        2.20 <
   1   4   0       39.90       43.20        0.60 o
   2   4   0      640.30      637.55       12.50 o
   3   4   0       67.60       88.18        1.00 o
   4   4   0       42.40       45.76        0.70 o
   5   4   0      173.40      188.33        2.40 o
   6   4   0       20.40       19.34        0.50 o
   7   4   0       72.00       71.65        1.10 o
   8   4   0       76.40       86.80        1.50 o
   9   4   0       39.20       37.93        1.40 o
  10   4   0        0.70        0.08        3.01 <
   2   5   0       28.50       23.51        0.50 o
   3   5   0      667.20      572.09       13.60 o
   4   5   0       27.30       31.53        0.60 o
   5   5   0       12.40       10.84        0.50 o
   6   5   0      241.40      229.26        3.80 o
   7   5   0      113.00      115.60        2.00 o
   8   5   0       32.20       35.85        1.10 o
   9   5   0        9.10        9.74        0.70 o
  10   5   0       -1.80        0.99        1.40 <
   0   6   0      781.20      757.17       36.30 o
   1   6   0      386.80      386.58        4.90 o
   2   6   0        9.00       12.72        0.30 o
   3   6   0        0.20        5.45        0.18 <
   4   6   0      476.10      420.19        7.00 o
   5   6   0        0.30        0.09        0.33 <
   6   6   0        7.40        9.14        0.40 o
   7   6   0        0.40        0.29        0.38 <
   8   6   0        0.60        1.19        0.93 <
   9   6   0       -0.40        0.06        1.14 <
  10   6   0        2.70        1.93        1.50 <
   1   7   0        0.40        1.63        0.25 <
   2   7   0      460.20      401.99        5.40 o
   3   7   0        5.30        9.51        0.30 o
   4   7   0       21.20       23.83        0.50 o
   5   7   0       20.00       22.00        0.60 o
   6   7   0      164.00      160.97        2.90 o
   7   7   0       87.30       82.58        2.10 o
   8   7   0        1.70        1.63        0.60 <
   9   7   0       23.60       25.20        1.60 o
  10   7   0        0.50        0.02        3.11 <
   0   8   0      140.30      140.63        2.90 o
   1   8   0      191.30      145.24        2.20 o
   2   8   0      278.60      264.47        3.00 o
   3   8   0      291.60      270.17        3.40 o
   4   8   0      137.50      129.10        1.70 o
   5   8   0      305.10      274.05        5.20 o
   6   8   0       -0.40        0.22        0.38 <
   7   8   0        5.20        5.36        0.70 o
   8   8   0        0.60        0.04        1.24 <
   9   8   0       11.70       12.48        1.40 o
   1   9   0        4.70        5.24        0.40 o
   2   9   0       63.50       60.36        0.90 o
   3   9   0       17.90       20.69        0.50 o
   4   9   0       87.10       86.50        1.30 o
   5   9   0        5.20        8.63        0.40 o
   6   9   0        2.70        4.61        0.50 o
   7   9   0       11.90        9.92        0.90 o
   8   9   0       -1.30        0.08        0.80 <
   9   9   0        7.90        6.32        1.10 o
   0  10   0        5.90        5.48        0.50 o
   1  10   0       32.20       31.55        0.70 o
   2  10   0      233.80      230.42        2.90 o
   3  10   0        0.50        0.05        0.42 <
   4  10   0      249.70      234.58        3.70 o
   5  10   0       65.00       63.14        1.30 o
   6  10   0        9.90       10.64        0.80 o
   7  10   0       15.90       13.38        1.30 o
   8  10   0       12.80       11.69        1.30 o
   9  10   0       13.40       11.21        1.00 o
   1  11   0       15.30       14.31        0.70 o
   2  11   0        1.30        1.28        0.40 o
   3  11   0        5.60        5.74        0.50 o
   4  11   0      144.40      141.75        2.80 o
   5  11   0       -0.90        0.39        1.14 <
   6  11   0       11.10       10.92        0.70 o
   7  11   0        0.20        0.03        0.63 <
   8  11   0        0.40        1.10        1.52 <
   0  12   0      534.10      459.76       13.20 o
   1  12   0      319.30      257.62        5.30 o
   2  12   0        1.40        2.82        0.60 <
   3  12   0       20.50       18.48        1.00 o
   4  12   0        9.00        9.26        0.70 o
   5  12   0        0.90        0.00        1.14 <
   6  12   0       -0.10        0.20        0.57 <
   7  12   0       12.70       12.23        1.10 o
   8  12   0        0.70        0.57        2.51 <
   1  13   0        3.10        3.99        0.60 o
   2  13   0       57.20       57.00        1.40 o
   3  13   0        1.20        0.83        0.70 <
   4  13   0        1.60        2.04        0.60 <
   5  13   0        2.40        1.09        1.00 <
   6  13   0       40.20       41.11        1.80 o
   7  13   0        7.40        7.20        1.50 o
   0  14   0       13.70       14.23        1.30 o
   1  14   0       38.50       36.47        1.20 o
   2  14   0        0.30        0.46        0.77 <
   3  14   0        0.70        0.41        1.17 <
   4  14   0       -0.40        0.20        0.63 <
   5  14   0       -1.00        0.14        2.00 <
   6  14   0        2.70        3.30        1.10 <
   1  15   0        5.00        5.41        0.70 o
   2  15   0        8.50        8.43        0.70 o
   3  15   0        0.30        0.42        0.88 <
   4  15   0        0.20        1.76        0.72 <
   5  15   0        1.40        0.94        1.00 <
   0  16   0        7.40        6.19        1.00 o
   1  16   0        8.40        7.87        1.00 o
   2  16   0        3.70        4.37        0.90 o
   3  16   0        1.80        1.53        1.10 <
   4  16   0        0.00        0.09        0.01 <
   1  17   0        9.80       10.86        1.30 o
   2  17   0        3.80        3.37        1.20 o
   4   0   1      283.20      225.14        4.80 o
   5   0   1      163.90      204.22        2.90 o
   6   0   1       57.30       56.48        1.10 o
   7   0   1       43.10       52.21        1.00 o
   8   0   1       14.20       16.70        0.60 o
   9   0   1       11.50        9.61        0.80 o
  10   0   1        2.80        1.34        1.40 <
  11   0   1        2.60        1.62        2.10 <
   2   1   1       82.30       77.81        1.35 o
   3   1   1      260.15      253.00        3.19 o
   4   1   1      247.30      221.01        2.80 o
   5   1   1      375.15      386.25        4.45 o
   6   1   1       82.55       74.08        0.92 o
   7   1   1       15.60       14.60        0.39 o
   8   1   1        5.40        6.21        0.36 o
   9   1   1       10.95       13.45        0.64 o
  10   1   1       11.20       11.31        1.03 o
  11   1   1        4.40        1.58        1.13 o
   3   2   1      873.35      784.07       25.22 o
   4   2   1      659.00      552.15        9.70 o
   5   2   1      366.00      354.23        5.13 o
   6   2   1      282.05      309.18        3.50 o
   7   2   1      129.00      124.36        1.67 o
   8   2   1       17.70       21.09        0.60 o
   9   2   1       41.60       42.39        1.17 o
  10   2   1        1.25        0.54        0.71 <
  11   2   1       26.65       28.02        1.73 o
   2   3   1       60.45       79.97        0.57 o
   4   3   1      187.00      164.13        1.73 o
   5   3   1      567.15      512.90       10.30 o
   6   3   1       46.70       43.39        0.60 o
   7   3   1       32.65       33.43        0.57 o
   8   3   1       39.05       43.44        0.81 o
   9   3   1        6.85        8.34        0.49 o
  10   3   1        3.25        4.20        0.74 o
  11   3   1       13.35       14.83        1.11 o
   0   4   1        0.90        2.45        0.19 <
   1   4   1      679.45      672.85       10.52 o
   2   4   1      227.60      241.73        1.98 o
   3   4   1      838.65      803.90       17.83 o
   4   4   1      337.25      337.24        3.15 o
   5   4   1      283.55      274.62        2.84 o
   6   4   1      212.70      220.38        1.91 o
   7   4   1      123.25      134.93        1.78 o
   8   4   1       16.60       18.69        0.49 o
   9   4   1        2.10        1.92        0.47 o
  10   4   1       44.50       43.05        2.61 o
   0   5   1       33.70       37.63        0.50 o
   2   5   1      627.00      573.62        8.00 o
   3   5   1      507.20      468.83        5.67 o
   4   5   1       31.55       40.76        0.46 o
   5   5   1        0.85        3.62        0.28 <
   6   5   1        0.55        0.99        0.27 <
   7   5   1       41.60       46.20        0.60 o
   8   5   1       12.50       11.77        0.58 o
   9   5   1        5.85        6.41        0.53 o
  10   5   1        3.00        1.68        1.22 <
   0   6   1       25.30       38.81        0.50 o
   1   6   1      253.45      259.39        1.98 o
   2   6   1      110.90      121.03        0.96 o
   3   6   1       96.95       86.09        0.85 o
   4   6   1      106.40       97.04        0.99 o
   5   6   1        6.10        4.43        0.25 o
   6   6   1      321.30      280.73        4.24 o
   7   6   1      251.85      251.11        3.96 o
   8   6   1       58.90       50.93        1.17 o
   9   6   1       27.35       26.83        1.18 o
  10   6   1        1.05        0.05        1.02 <
   0   7   1        1.60        1.30        0.20 o
   1   7   1      380.75      375.77        2.93 o
   2   7   1      787.75      686.81       13.43 o
   3   7   1      148.20      151.82        1.24 o
   4   7   1      192.10      166.97        1.73 o
   5   7   1        1.05        2.05        0.34 o
   6   7   1       14.85       15.80        0.39 o
   7   7   1        7.75       10.26        0.39 o
   8   7   1       40.40       34.50        1.13 o
   9   7   1       10.45       12.04        0.87 o
  10   7   1       17.65       15.57        1.64 o
   0   8   1       63.30       61.08        0.90 o
   1   8   1       64.25       60.79        0.64 o
   2   8   1      206.90      173.10        1.77 o
   3   8   1       17.60       17.65        0.32 o
   4   8   1       34.20       39.65        0.49 o
   5   8   1       76.70       72.21        1.06 o
   6   8   1       76.70       71.58        1.28 o
   7   8   1       66.70       59.20        1.35 o
   8   8   1       17.40       15.57        0.74 o
   9   8   1        8.80        7.78        0.74 o
   0   9   1      139.20      157.74        1.60 o
   1   9   1       20.90       18.97        0.39 o
   2   9   1      101.65      108.34        0.99 o
   3   9   1       96.90       98.65        0.88 o
   4   9   1       86.40      101.71        0.92 o
   5   9   1       73.65       74.08        1.06 o
   6   9   1        2.20        2.35        0.28 o
   7   9   1       18.00       17.76        0.71 o
   8   9   1        4.50        3.20        0.72 o
   9   9   1        3.55        2.77        0.75 o
   0  10   1        5.70        4.50        0.30 o
   1  10   1      114.25      125.81        1.06 o
   2  10   1       11.40       11.13        0.28 o
   3  10   1        1.10        2.19        0.41 <
   4  10   1       46.05       44.73        0.75 o
   5  10   1       65.00       73.85        0.99 o
   6  10   1       39.85       36.72        0.96 o
   7  10   1       29.50       29.29        0.88 o
   8  10   1        4.95        4.20        0.64 o
   9  10   1        5.50        5.22        0.88 o
   0  11   1       32.50       32.23        0.70 o
   1  11   1      217.10      204.69        3.02 o
   2  11   1      264.85      242.16        3.36 o
   3  11   1      151.10      147.50        2.26 o
   4  11   1      118.65      109.25        1.59 o
   5  11   1        3.15        3.55        0.35 o
   6  11   1        1.15        1.34        0.81 <
   7  11   1        3.15        3.27        0.57 o
   8  11   1        4.30        3.52        0.78 o
   0  12   1      120.10      117.60        2.20 o
   1  12   1       33.65       32.77        0.86 o
   2  12   1       58.25       58.48        1.03 o
   3  12   1        3.40        3.53        0.39 o
   4  12   1       68.95       63.29        1.13 o
   5  12   1        1.55        1.44        0.53 <
   6  12   1       14.05       14.69        0.71 o
   7  12   1        5.30        6.68        0.67 o
   8  12   1        4.45        5.85        0.78 o
   0  13   1      179.00      169.68        3.30 o
   1  13   1       28.50       28.79        0.74 o
   2  13   1       33.95       34.18        0.85 o
   3  13   1        0.10        0.58        0.38 <
   4  13   1        8.35        8.23        0.49 o
   5  13   1        5.90        7.53        0.53 o
   6  13   1       16.70       15.03        0.85 o
   7  13   1        5.30        7.46        0.79 o
   0  14   1       11.10        8.79        0.80 o
   1  14   1        2.35        2.41        0.46 o
   2  14   1       25.75       21.13        0.74 o
   3  14   1        9.20        8.96        0.60 o
   4  14   1       14.60       15.03        0.60 o
   5  14   1       27.90       29.57        0.96 o
   6  14   1        3.70        4.77        0.67 o
   0  15   1        7.80        7.92        0.80 o
   1  15   1       23.15       23.02        0.88 o
   2  15   1        0.70        0.59        0.87 <
   3  15   1        9.20        7.98        0.81 o
   4  15   1        2.05        2.24        0.90 <
   5  15   1        2.55        1.67        0.97 <
   0  16   1        1.40        0.92        0.90 <
   1  16   1        1.55        1.46        0.94 <
   2  16   1       14.45       14.20        0.85 o
   3  16   1        4.40        4.04        0.67 o
   4  16   1       14.30       15.90        0.74 o
   0  17   1        1.10        0.79        0.90 <
   1  17   1        2.90        1.55        1.10 <
   2  17   1        9.50       10.34        0.85 o
   3   0   2        2.30        1.84        0.20 o
   5   0   2      140.80       95.10        2.10 o
   6   0   2       13.50       11.29        0.50 o
   7   0   2        1.90        3.23        0.60 o
   8   0   2       15.20       17.67        0.80 o
   9   0   2        0.00        0.42        0.01 <
  10   0   2        1.00        1.83        2.40 <
  11   0   2        1.20        1.42        1.90 <
   2   1   2      738.70      737.44       21.90 o
   3   1   2      213.45      241.82        2.39 o
   4   1   2      320.90      331.62        4.06 o
   5   1   2      106.20      113.08        1.44 o
   6   1   2      126.20      125.87        1.58 o
   7   1   2      129.70      133.01        1.94 o
   8   1   2       59.00       66.17        1.17 o
   9   1   2       14.45       16.36        0.87 o
  10   1   2        8.75        7.05        0.97 o
  11   1   2        1.60        0.78        1.13 <
   2   2   2       15.20       19.52        0.21 o
   3   2   2      153.90      147.47        1.52 o
   4   2   2      229.50      215.24        2.42 o
   5   2   2       81.15       82.13        1.03 o
   6   2   2      213.85      203.45        2.76 o
   7   2   2       19.70       22.06        0.47 o
   8   2   2       14.50       13.88        0.49 o
   9   2   2       33.80       31.63        1.31 o
  10   2   2       12.95       10.92        1.15 o
  11   2   2        3.05        2.49        0.99 o
   2   3   2      277.70      295.07        2.55 o
   4   3   2      200.00      204.76        1.88 o
   5   3   2       27.20       29.46        0.42 o
   6   3   2      236.15      231.59        2.56 o
   7   3   2       91.15      101.37        1.21 o
   8   3   2       96.95      110.28        1.48 o
   9   3   2       13.95       16.13        0.75 o
  10   3   2        7.80        6.82        0.75 o
  11   3   2        9.75        9.47        1.06 o
   0   4   2      302.00      321.22        3.40 o
   1   4   2     1562.00     1314.93       85.60 o
   2   4   2      297.80      308.37        2.66 o
   4   4   2       38.30       35.98        0.46 o
   5   4   2       80.70       77.88        0.92 o
   6   4   2       16.15       17.40        0.35 o
   7   4   2        9.10        9.14        0.36 o
   8   4   2       35.45       35.85        0.75 o
   9   4   2        2.40        1.70        0.61 o
  10   4   2       11.10        9.62        0.92 o
   1   5   2       18.80       17.00        0.29 o
   3   5   2      264.85      245.84        2.37 o
   4   5   2      133.90      138.32        1.39 o
   5   5   2        2.65        2.87        0.18 o
   6   5   2       81.70       89.02        0.96 o
   7   5   2       67.45       81.35        1.08 o
   8   5   2        3.85        5.69        0.35 o
   9   5   2        5.55        5.59        0.54 o
  10   5   2        4.60        3.31        0.78 o
   0   6   2      291.50      347.67        3.40 o
   1   6   2       14.70       14.81        0.25 o
   2   6   2       23.85       43.00        0.39 o
   3   6   2       23.70       26.34        0.35 o
   4   6   2       49.85       53.37        0.67 o
   5   6   2       35.30       37.59        0.49 o
   6   6   2        6.80        6.29        0.28 o
   7   6   2       27.55       31.79        0.57 o
   8   6   2       67.20       61.77        1.86 o
   9   6   2        0.25        0.37        0.76 <
  10   6   2        6.65        7.46        1.30 o
   0   7   2      161.20      181.00        1.70 o
   1   7   2       74.60       75.33        0.67 o
   2   7   2     1322.80     1027.97       57.10 o
   3   7   2       49.45       51.99        0.53 o
   4   7   2      364.60      338.40        3.58 o
   5   7   2       59.00       61.05        0.74 o
   6   7   2      196.90      187.56        2.66 o
   7   7   2       11.65       15.17        0.46 o
   8   7   2       35.45       33.55        1.01 o
   9   7   2        2.90        3.24        0.68 o
  10   7   2        5.65        7.49        1.25 o
   0   8   2       50.50       43.13        0.70 o
   1   8   2      374.50      362.42        2.91 o
   2   8   2      137.75      136.19        1.42 o
   3   8   2       66.15       84.00        0.71 o
   4   8   2       10.95       12.80        0.29 o
   5   8   2       73.70       74.95        0.92 o
   6   8   2       28.25       29.20        0.60 o
   7   8   2       26.40       22.52        1.12 o
   8   8   2        6.40        5.60        0.71 o
   9   8   2        4.55        3.65        0.72 o
   0   9   2      320.30      313.73        3.60 o
   1   9   2       16.70       20.04        0.35 o
   2   9   2        4.30        5.27        0.21 o
   3   9   2       25.80       30.15        0.42 o
   4   9   2       41.00       47.01        0.71 o
   5   9   2      267.00      242.77        3.29 o
   6   9   2       19.95       19.71        0.64 o
   7   9   2       36.50       35.46        0.99 o
   8   9   2        3.55        3.98        0.65 o
   9   9   2        2.35        1.92        0.92 <
   0  10   2      246.00      253.27        3.10 o
   1  10   2      412.60      399.82        4.14 o
   2  10   2       33.40       38.06        0.53 o
   3  10   2        3.30        2.22        0.29 o
   4  10   2      150.20      150.56        1.63 o
   5  10   2       75.35       82.71        1.24 o
   6  10   2       39.65       35.26        0.89 o
   7  10   2       14.20       15.41        0.74 o
   8  10   2        3.80        2.75        0.64 o
   9  10   2        0.30        1.45        1.18 <
   0  11   2       86.60       79.69        1.50 o
   1  11   2      300.90      296.17        3.76 o
   2  11   2       14.30       17.65        0.42 o
   3  11   2       35.15       37.58        0.67 o
   4  11   2       11.25       13.24        0.39 o
   5  11   2       25.45       26.46        0.64 o
   6  11   2        0.70        0.73        0.71 <
   7  11   2       18.35       15.80        0.93 o
   8  11   2        2.10        3.35        0.71 o
   0  12   2       44.30       46.81        1.30 o
   1  12   2      204.60      184.59        2.55 o
   2  12   2       37.20       32.82        0.92 o
   3  12   2        4.95        5.11        0.36 o
   4  12   2       12.05       10.89        0.46 o
   5  12   2        7.50        9.25        0.54 o
   6  12   2        1.10        1.39        0.86 <
   7  12   2       21.10       19.38        1.07 o
   8  12   2        3.80        3.94        1.10 o
   0  13   2       34.90       33.06        1.20 o
   1  13   2       43.05       38.55        0.96 o
   2  13   2       28.75       24.71        0.78 o
   3  13   2        3.45        2.26        0.49 o
   4  13   2       14.30       12.78        0.64 o
   5  13   2        4.40        4.47        0.69 o
   6  13   2       22.20       22.89        0.92 o
   7  13   2       19.65       19.51        1.21 o
   0  14   2       -0.90        0.06        1.33 <
   1  14   2       24.20       23.35        0.71 o
   2  14   2       16.80       16.67        0.67 o
   3  14   2       31.90       29.48        0.93 o
   4  14   2        2.05        2.80        0.54 o
   5  14   2       -0.25        0.23        0.57 <
   6  14   2       34.55       30.60        1.35 o
   0  15   2        2.90        2.06        0.80 o
   1  15   2       13.45       12.63        0.74 o
   2  15   2        8.40        8.46        0.60 o
   3  15   2        4.95        4.89        0.68 o
   4  15   2        5.35        4.76        0.71 o
   5  15   2        5.50        6.32        0.68 o
   0  16   2        0.30        3.26        1.10 <
   1  16   2        3.25        3.55        0.64 o
   2  16   2       11.60       10.85        0.74 o
   3  16   2        2.90        2.24        0.71 o
   4  16   2       15.40       17.10        0.93 o
   0  17   2        3.90        2.40        1.00 o
   1  17   2        1.80        2.06        0.85 <
   2  17   2        3.75        2.81        0.86 o
   2   0   3      263.00      250.49        4.40 o
   3   0   3      282.50      288.86        4.40 o
   4   0   3       29.50       19.75        0.70 o
   5   0   3        5.30       10.74        0.40 o
   6   0   3       11.90       18.62        0.70 o
   7   0   3        0.70        0.35        0.67 <
   8   0   3       22.50       25.58        1.00 o
   9   0   3        4.00        3.30        0.70 o
  10   0   3       48.90       48.05        2.80 o
  11   0   3       13.40        9.36        2.50 o
   2   1   3      553.00      588.79        6.30 o
   3   1   3      579.55      557.10        7.46 o
   4   1   3      157.35      153.42        2.02 o
   5   1   3       62.40       65.42        0.81 o
   6   1   3       20.45       22.57        0.46 o
   7   1   3        1.35        1.40        0.25 o
   8   1   3       69.40       63.08        1.45 o
   9   1   3       16.10       16.48        0.78 o
  10   1   3       12.50       12.74        1.00 o
  11   1   3        1.70        1.76        1.60 <
   1   2   3      521.10      554.44        9.71 o
   2   2   3      335.15      330.94        3.43 o
   3   2   3      198.25      186.52        2.62 o
   4   2   3      310.10      302.95        3.64 o
   5   2   3      195.00      188.22        2.39 o
   6   2   3        2.65        4.25        0.29 o
   7   2   3      112.80      121.35        1.38 o
   8   2   3       30.45       33.65        0.61 o
   9   2   3       69.25       71.86        1.91 o
  10   2   3       12.40       12.84        0.79 o
  11   2   3        8.15        7.67        1.03 o
   2   3   3      785.95      718.26       24.20 o
   3   3   3      410.65      411.31        4.17 o
   4   3   3       47.90       54.10        0.57 o
   5   3   3      151.55      131.52        1.66 o
   6   3   3        4.85        4.43        0.25 o
   7   3   3      104.30      105.62        1.39 o
   8   3   3        8.20        8.50        0.39 o
   9   3   3       47.35       43.26        1.35 o
  10   3   3        2.35        5.13        0.90 <
   2   4   3     1101.00      973.33       39.00 o
   3   4   3      410.15      405.88        4.46 o
   4   4   3      104.45       98.59        1.03 o
   5   4   3       25.25       22.73        0.50 o
   6   4   3       57.35       61.97        0.78 o
   7   4   3       86.65       91.65        1.13 o
   8   4   3       41.75       45.57        1.32 o
   9   4   3        4.75        6.98        0.71 o
  10   4   3        1.05        0.29        1.32 <
   0   5   3      213.50      239.78        2.40 o
   1   5   3      218.15      203.35        1.84 o
   2   5   3      370.60      370.64        3.61 o
   3   5   3      552.25      525.15        5.64 o
   4   5   3      160.65      150.90        1.56 o
   5   5   3      222.90      223.99        2.23 o
   6   5   3        7.70        7.86        0.45 o
   7   5   3      213.55      212.99        2.97 o
   8   5   3        4.95        7.36        0.36 o
   9   5   3       34.05       34.23        1.45 o
  10   5   3        4.05        4.26        1.77 <
   0   6   3      206.70      229.61        2.60 o
   1   6   3       74.10       71.41        0.67 o
   2   6   3       59.80       58.41        0.64 o
   3   6   3       97.55       86.83        0.88 o
   4   6   3       93.40       98.62        0.92 o
   5   6   3       39.90       37.43        0.57 o
   6   6   3      348.15      292.54        5.20 o
   7   6   3       17.60       22.64        0.54 o
   8   6   3        9.65        8.79        0.51 o
   9   6   3       11.55       10.71        0.69 o
  10   6   3        5.35        3.33        1.53 o
   0   7   3      296.60      257.05        3.50 o
   2   7   3      252.05      239.97        2.16 o
   3   7   3      213.95      203.38        2.06 o
   4   7   3      204.95      202.25        1.87 o
   5   7   3       33.40       37.21        0.53 o
   6   7   3       70.05       58.55        1.06 o
   7   7   3        2.00        1.54        0.28 o
   8   7   3       18.10       15.20        0.98 o
   9   7   3       21.20       21.24        1.10 o
  10   7   3        2.10        1.95        1.30 <
   0   8   3      112.80      113.98        1.40 o
   1   8   3      278.25      282.61        2.19 o
   2   8   3       12.95       18.18        0.32 o
   3   8   3       36.60       36.90        0.49 o
   4   8   3      124.25      156.60        1.31 o
   5   8   3      162.90      165.83        1.95 o
   6   8   3       12.55       10.83        0.46 o
   7   8   3       28.65       29.57        0.99 o
   8   8   3        0.20        0.26        0.79 <
   9   8   3       19.80       15.80        1.14 o
   1   9   3      112.65      108.71        1.11 o
   2   9   3        5.20        3.85        0.25 o
   3   9   3       89.25       91.44        1.22 o
   4   9   3      110.30      109.73        1.34 o
   5   9   3       97.40       87.78        1.27 o
   6   9   3       37.60       34.29        0.96 o
   7   9   3        8.25        8.14        0.53 o
   8   9   3        4.65        4.98        0.60 o
   9   9   3        2.15        1.77        1.01 <
   0  10   3       16.50       23.26        0.50 o
   1  10   3       25.90       27.41        0.46 o
   2  10   3        5.90        6.54        0.28 o
   3  10   3       11.05       11.09        0.39 o
   4  10   3      139.90      142.33        1.80 o
   5  10   3       67.85       59.26        1.10 o
   6  10   3       21.55       20.36        0.85 o
   7  10   3        2.70        2.63        0.67 o
   8  10   3        2.20        2.56        0.81 <
   9  10   3        1.95        1.78        0.79 <
   0  11   3      234.40      231.52        3.60 o
   1  11   3      281.50      299.83        3.43 o
   2  11   3       26.15       26.07        0.60 o
   3  11   3       35.90       39.92        0.71 o
   4  11   3        6.15        5.28        0.32 o
   5  11   3        7.75        7.50        0.46 o
   6  11   3       23.35       24.07        0.92 o
   7  11   3       13.45       16.28        0.74 o
   8  11   3        3.80        2.99        1.05 o
   0  12   3       41.40       36.97        1.30 o
   1  12   3       31.90       29.98        0.74 o
   2  12   3       20.90       18.92        0.67 o
   3  12   3       16.35       16.33        0.57 o
   4  12   3        5.20        6.96        0.35 o
   5  12   3       46.80       41.28        1.15 o
   6  12   3       13.35       12.28        0.79 o
   7  12   3       24.25       23.64        1.05 o
   0  13   3       53.50       54.58        1.60 o
   1  13   3       37.65       37.08        0.92 o
   2  13   3       14.95       14.97        0.74 o
   3  13   3        7.30        6.84        0.46 o
   4  13   3       14.15       12.52        0.76 o
   5  13   3        6.60        6.64        0.57 o
   6  13   3        5.05        4.93        0.78 o
   7  13   3        8.10        6.59        0.81 o
   0  14   3        1.20        0.25        0.80 <
   1  14   3        7.10        7.13        0.60 o
   2  14   3        6.65        6.78        0.54 o
   3  14   3        1.70        3.09        0.83 <
   4  14   3       16.50       14.18        0.82 o
   5  14   3       11.70       11.87        0.71 o
   6  14   3        0.40        0.62        0.94 <
   0  15   3        0.60        0.08        1.08 <
   1  15   3        4.30        3.85        0.78 o
   2  15   3        7.45        7.47        0.64 o
   3  15   3        0.95        1.76        0.92 <
   4  15   3        9.45        8.76        0.68 o
   5  15   3        2.45        2.08        0.81 o
   0  16   3        9.10        9.33        1.00 o
   1  16   3        5.80        6.25        0.75 o
   2  16   3        1.60        0.70        1.17 <
   3  16   3       29.70       31.38        1.23 o
   4  16   3        7.75        7.32        0.85 o
   0  17   3       15.60       12.49        1.50 o
   1  17   3        0.15        0.84        1.47 <
   4   0   4      281.90      305.28        5.20 o
   5   0   4      498.10      532.27        7.90 o
   6   0   4      214.60      214.77        3.30 o
   7   0   4      141.90      142.14        2.70 o
   8   0   4        4.70        1.58        0.50 o
   9   0   4       10.10       10.37        0.90 o
  10   0   4        1.00        1.95        2.40 <
  11   0   4        6.20        5.86        1.40 o
   0   1   4       21.10       16.10        0.50 o
   1   1   4      399.20      387.52        4.45 o
   2   1   4      501.10      436.40        5.59 o
   3   1   4       37.40       57.96        0.46 o
   4   1   4        0.35        2.25        0.17 <
   5   1   4      206.85      187.45        2.23 o
   6   1   4      190.25      208.08        2.23 o
   7   1   4       24.20       24.49        0.60 o
   8   1   4      175.05      169.96        3.12 o
   9   1   4       14.95       15.05        0.60 o
  10   1   4        7.80        7.15        0.99 o
   0   2   4      557.70      499.83        8.50 o
   4   2   4      265.75      247.97        2.55 o
   5   2   4       61.50       46.70        0.75 o
   6   2   4      277.50      278.70        3.66 o
   7   2   4        2.45        1.87        0.32 o
   8   2   4       75.65       79.36        1.20 o
   9   2   4       23.15       22.65        0.96 o
  10   2   4       14.50       17.16        0.96 o
   0   3   4       74.00       83.51        1.00 o
   1   3   4      414.20      410.98        3.92 o
   2   3   4      525.20      542.21        8.92 o
   3   3   4      354.10      334.07        3.61 o
   4   3   4        6.95        5.48        0.18 o
   5   3   4      101.85       90.39        1.14 o
   6   3   4      397.80      390.40        6.02 o
   7   3   4       42.20       46.17        0.71 o
   8   3   4      180.20      170.77        3.49 o
   9   3   4        1.80        1.73        0.39 o
  10   3   4        1.85        2.10        1.12 <
   0   4   4        4.40        1.01        0.30 o
   1   4   4       11.80        7.75        0.21 o
   2   4   4      608.05      607.02        7.88 o
   3   4   4      475.00      459.39        5.49 o
   4   4   4       93.10       65.71        1.07 o
   5   4   4      158.80      160.54        1.74 o
   6   4   4      109.05       92.28        1.55 o
   7   4   4        0.85        0.66        0.37 <
   8   4   4        4.00        4.09        0.35 o
   9   4   4        1.85        1.98        0.67 <
  10   4   4       14.10       13.18        1.49 o
   0   5   4       35.40       22.59        0.70 o
   1   5   4      380.30      381.62        3.11 o
   2   5   4      666.20      549.54        8.36 o
   3   5   4       41.80       44.17        0.57 o
   4   5   4      265.80      238.15        2.51 o
   5   5   4       29.50       29.25        0.49 o
   6   5   4       18.35       18.32        0.39 o
   7   5   4      270.10      267.31        5.55 o
   8   5   4       19.70       19.29        0.64 o
   9   5   4        9.95       11.17        0.71 o
  10   5   4        3.50        2.05        0.78 o
   1   6   4      114.50      105.43        1.03 o
   2   6   4       81.10       67.71        0.78 o
   3   6   4       56.50       50.35        0.67 o
   4   6   4        1.30        0.85        0.21 o
   5   6   4       46.15       45.09        0.64 o
   6   6   4       13.50       16.33        0.46 o
   7   6   4        3.05        3.27        0.28 o
   8   6   4       34.70       33.87        1.25 o
   9   6   4       30.75       26.49        1.24 o
  10   6   4        2.40        2.88        0.79 o
   0   7   4      322.80      363.02        4.60 o
   1   7   4      235.10      251.43        2.16 o
   2   7   4       41.70       42.43        0.53 o
   3   7   4       17.90       26.52        0.35 o
   4   7   4      132.55      129.86        1.24 o
   5   7   4       41.30       44.59        0.60 o
   6   7   4      160.55      138.33        2.27 o
   7   7   4      112.80      101.53        2.82 o
   8   7   4       15.10       14.36        0.83 o
   9   7   4        6.55        7.07        0.78 o
  10   7   4        6.90        7.23        0.81 o
   0   8   4       -0.20        0.98        0.27 <
   1   8   4      750.25      641.99        9.35 o
   2   8   4      230.20      221.59        2.20 o
   3   8   4       51.45       53.75        0.67 o
   4   8   4       70.75       68.30        0.81 o
   5   8   4      159.15      175.18        1.99 o
   6   8   4       58.05       50.25        0.99 o
   7   8   4       39.65       44.10        1.10 o
   8   8   4        0.30        0.27        0.85 <
   9   8   4        0.85        0.94        1.00 <
   0   9   4       48.30       56.67        0.70 o
   1   9   4       19.10       15.99        0.35 o
   2   9   4       40.10       44.83        0.57 o
   3   9   4        0.50        0.90        0.30 <
   4   9   4       57.85       61.31        0.74 o
   5   9   4      107.70      108.53        1.56 o
   6   9   4       56.35       50.30        1.19 o
   7   9   4       14.15       16.13        0.99 o
   8   9   4       21.95       22.02        1.10 o
   9   9   4        0.25        1.03        1.12 <
   0  10   4       92.40      101.98        1.40 o
   1  10   4      114.25      114.84        1.27 o
   2  10   4       18.45       26.73        0.46 o
   3  10   4        5.55        6.65        0.36 o
   4  10   4       73.25       74.37        1.20 o
   5  10   4      116.55      109.98        1.99 o
   6  10   4       10.60       11.57        0.49 o
   7  10   4       13.95       14.93        0.75 o
   8  10   4        5.75        5.97        0.83 o
   0  11   4       68.90       59.72        1.70 o
   1  11   4       68.95       71.98        0.96 o
   2  11   4        4.95        3.89        0.39 o
   3  11   4        0.75        1.20        0.39 <
   4  11   4       17.05       19.07        0.46 o
   5  11   4        8.65       10.35        0.43 o
   6  11   4       17.10       14.87        0.67 o
   7  11   4       24.30       21.76        1.24 o
   8  11   4       14.50       15.03        1.06 o
   0  12   4       89.00       81.83        1.90 o
   1  12   4      100.50       91.74        1.52 o
   2  12   4       77.25       74.65        1.41 o
   3  12   4       30.60       29.05        0.74 o
   4  12   4       18.90       20.39        0.64 o
   5  12   4        6.20        5.44        0.64 o
   6  12   4        7.65        5.62        0.75 o
   7  12   4        7.90        5.63        0.92 o
   0  13   4        1.20        1.43        0.60 <
   1  13   4        1.85        3.35        0.46 o
   2  13   4        0.05        0.69        0.40 <
   3  13   4        1.05        1.09        0.55 <
   4  13   4        4.10        4.73        0.57 o
   5  13   4       15.60       14.20        0.85 o
   6  13   4        4.85        7.03        0.75 o
   7  13   4       13.85       15.25        0.89 o
   0  14   4        9.90        9.48        0.80 o
   1  14   4       -0.30        0.04        0.62 <
   2  14   4       56.50       49.69        1.28 o
   3  14   4        6.10        5.98        0.72 o
   4  14   4        1.95        1.83        0.71 <
   5  14   4        1.90        0.81        0.64 o
   6  14   4       15.55       13.65        0.92 o
   0  15   4       34.40       32.80        1.50 o
   1  15   4       -0.50        0.39        0.89 <
   2  15   4       29.60       29.26        1.11 o
   3  15   4        5.45        4.68        0.89 o
   4  15   4        8.85        8.95        0.83 o
   5  15   4        2.30        2.05        0.90 <
   0  16   4        2.60        2.53        1.00 <
   1  16   4        2.40        2.25        0.83 <
   2  16   4        0.00        0.42        0.90 <
   3  16   4        0.35        1.38        1.04 <
   0  17   4        4.60        4.80        1.30 o
   1  17   4        2.30        3.13        1.04 <
   1   0   5      260.30      296.76        4.80 o
   2   0   5        7.70       11.88        0.30 o
   3   0   5      447.10      495.64        8.50 o
   4   0   5       40.50       37.64        0.70 o
   5   0   5      190.00      186.31        3.10 o
   6   0   5       50.50       43.12        1.00 o
   7   0   5       89.60       77.92        1.70 o
   8   0   5      171.20      164.10        4.60 o
   9   0   5        3.70        4.77        0.70 o
  10   0   5       79.70       69.62        3.30 o
   3   1   5       69.35       72.26        0.74 o
   4   1   5       22.40       29.22        0.39 o
   5   1   5       41.05       52.41        0.74 o
   6   1   5       45.05       42.85        0.60 o
   7   1   5       49.10       40.42        0.92 o
   8   1   5       32.95       32.12        0.85 o
   9   1   5        0.95        1.11        0.62 <
  10   1   5       -0.25        1.94        1.71 <
   0   2   5        5.40        3.29        0.20 o
   1   2   5      581.00      580.64        8.21 o
   2   2   5      512.20      500.24        5.73 o
   3   2   5       10.55       14.29        0.21 o
   4   2   5       10.85        5.62        0.32 o
   5   2   5      295.30      300.41        3.09 o
   6   2   5      124.60      125.83        1.70 o
   7   2   5      124.15      124.87        1.99 o
   8   2   5       61.40       62.13        1.20 o
   9   2   5       64.95       59.57        1.68 o
  10   2   5       18.75       16.44        1.61 o
   1   3   5      165.70      154.75        1.52 o
   2   3   5       70.40     1197.97       31.80 <
   3   3   5      135.30      130.95        1.47 o
   4   3   5      400.55      345.08        5.08 o
   5   3   5       13.75       12.00        0.40 o
   6   3   5       87.80       84.82        1.03 o
   7   3   5       61.55       61.48        1.00 o
   8   3   5       71.30       71.17        1.42 o
   9   3   5       14.80       13.11        0.82 o
  10   3   5       24.35       27.48        1.14 o
   0   4   5       16.50       16.43        0.40 o
   1   4   5      188.95      165.16        1.92 o
   2   4   5      147.70      179.83        1.45 o
   3   4   5      835.80      827.87       32.00 o
   4   4   5      108.50      104.96        1.33 o
   5   4   5      199.30      184.28        2.29 o
   6   4   5       60.95       65.25        1.00 o
   7   4   5       37.50       37.27        0.83 o
   8   4   5       17.95       20.93        0.61 o
   9   4   5        5.75        5.24        0.78 o
  10   4   5        7.85        8.02        0.83 o
   0   5   5      209.90      185.03        2.70 o
   1   5   5       40.10       35.50        0.42 o
   2   5   5        1.45        2.56        0.14 o
   3   5   5      257.55      267.20        2.23 o
   4   5   5        4.60        4.56        0.25 o
   5   5   5      160.65      153.34        1.88 o
   6   5   5       44.75       53.88        0.86 o
   7   5   5       96.20       96.95        1.59 o
   8   5   5       41.50       40.96        1.37 o
   9   5   5        1.05        2.51        1.45 <
  10   5   5       18.90       21.23        0.99 o
   0   6   5       67.10      104.64        1.00 o
   1   6   5       23.55       23.12        0.32 o
   2   6   5       83.10       91.26        0.85 o
   3   6   5       58.70       62.56        0.74 o
   4   6   5       69.45       63.93        0.81 o
   5   6   5      146.90      154.51        1.63 o
   6   6   5       69.60       63.97        1.39 o
   7   6   5      189.80      184.24        4.70 o
   8   6   5       21.40       21.78        1.10 o
   9   6   5       -0.05        1.06        1.43 <
  10   6   5        2.20        1.48        0.76 <
   0   7   5     1387.90     1038.51       70.70 o
   1   7   5       18.25       22.74        0.32 o
   2   7   5      331.25      314.56        2.90 o
   3   7   5       36.60       38.88        0.49 o
   4   7   5       19.85       17.41        0.35 o
   5   7   5        5.20        5.33        0.32 o
   6   7   5        8.60       10.16        0.39 o
   7   7   5        9.80       10.94        0.64 o
   8   7   5       22.20       22.30        1.14 o
   9   7   5       14.85       12.65        0.90 o
   0   8   5      330.30      333.95        3.90 o
   1   8   5       14.25       22.24        0.39 o
   2   8   5      170.10      189.32        1.63 o
   3   8   5       57.25       65.50        0.67 o
   4   8   5       67.25       67.00        0.92 o
   5   8   5      128.70      106.87        2.06 o
   6   8   5       37.65       44.47        0.90 o
   7   8   5        1.75        1.60        0.78 <
   8   8   5       27.95       27.93        1.58 o
   9   8   5        7.30        5.33        0.88 o
   0   9   5      134.50      147.70        1.80 o
   1   9   5       17.55       23.61        0.42 o
   2   9   5       41.10       46.69        0.64 o
   3   9   5        7.40        8.19        0.28 o
   4   9   5      111.20      108.46        1.49 o
   5   9   5       32.55       35.39        0.76 o
   6   9   5       43.20       42.38        1.10 o
   7   9   5        4.75        3.69        0.72 o
   8   9   5       24.80       25.86        1.22 o
   9   9   5       17.30       19.39        1.08 o
   0  10   5       20.10       18.91        0.70 o
   1  10   5       27.65       28.89        0.53 o
   2  10   5       69.50       76.09        0.99 o
   3  10   5       27.50       28.49        0.60 o
   4  10   5       19.50       28.30        0.61 o
   5  10   5       78.10       69.72        1.57 o
   6  10   5       34.05       32.08        0.92 o
   7  10   5       14.90       13.49        0.75 o
   8  10   5       17.75       20.77        1.91 o
   0  11   5       98.70      100.35        2.10 o
   1  11   5       73.70       72.69        1.61 o
   2  11   5        8.70       11.67        0.42 o
   3  11   5       22.95       26.56        0.64 o
   4  11   5       12.60       12.15        0.50 o
   5  11   5        2.05        2.97        0.45 o
   6  11   5        1.45        0.78        0.67 <
   7  11   5        3.40        3.61        0.78 o
   8  11   5       12.75       13.15        1.20 o
   0  12   5       72.40       64.79        1.90 o
   1  12   5        4.35        5.25        0.39 o
   2  12   5       39.65       37.65        0.85 o
   3  12   5       19.20       26.07        0.64 o
   4  12   5        3.55        3.14        0.54 o
   5  12   5        3.40        2.19        0.65 o
   6  12   5        9.45        8.79        0.92 o
   7  12   5        1.45        2.10        1.00 <
   0  13   5      139.60      132.46        2.80 o
   1  13   5       31.95       34.85        1.03 o
   2  13   5       44.90       44.66        1.03 o
   3  13   5       11.35       10.01        0.71 o
   4  13   5        9.05        8.86        0.60 o
   5  13   5       13.95       12.40        0.74 o
   6  13   5        5.30        6.98        0.75 o
   0  14   5       18.60       15.27        1.10 o
   1  14   5       52.60       47.79        1.38 o
   2  14   5        2.10        2.33        0.57 o
   3  14   5       12.85       14.06        0.85 o
   4  14   5        4.40        4.67        0.64 o
   5  14   5        4.05        3.78        0.74 o
   6  14   5        0.75        0.22        0.83 <
   0  15   5       -0.50        0.15        1.56 <
   1  15   5        3.60        1.53        0.78 o
   2  15   5       -0.60        0.39        0.95 <
   3  15   5       18.70       18.67        0.82 o
   4  15   5        0.25        0.14        0.64 <
   5  15   5        5.65        5.85        0.90 o
   0  16   5        6.40        6.36        1.00 o
   1  16   5       11.25        9.68        0.83 o
   2  16   5       23.10       21.88        1.30 o
   3  16   5       10.10        8.27        0.78 o
   1   0   6      596.40      597.27       13.10 o
   2   0   6      295.60      328.10        4.20 o
   3   0   6        0.50        1.83        0.28 <
   4   0   6        0.90        5.34        0.38 <
   5   0   6        7.50        8.67        0.40 o
   6   0   6       92.60      101.30        1.70 o
   7   0   6       64.50       58.78        1.60 o
   8   0   6       98.60       96.42        2.60 o
   9   0   6        2.90        1.52        1.00 <
  10   0   6        3.60        2.65        1.40 <
   0   1   6      412.60      467.48       11.10 o
   1   1   6       56.50       56.62        0.71 o
   2   1   6       54.70       49.11        0.64 o
   3   1   6      397.60      363.19        4.57 o
   4   1   6      533.20      546.29        7.88 o
   5   1   6      110.20      101.92        1.28 o
   6   1   6      286.55      263.54        4.77 o
   7   1   6      113.85       96.50        1.93 o
   8   1   6       51.15       50.02        1.28 o
   9   1   6       43.90       42.74        1.31 o
  10   1   6       11.50       12.26        0.93 o
   0   2   6      105.70      121.86        1.60 o
   1   2   6      413.45      398.33        4.53 o
   2   2   6      507.60      498.61        5.13 o
   3   2   6      105.55      109.45        0.99 o
   4   2   6       52.20       39.95        0.67 o
   5   2   6       34.40       41.19        0.53 o
   6   2   6      171.80      166.23        3.31 o
   7   2   6       20.85       21.43        0.68 o
   8   2   6        3.75        4.14        0.49 o
   9   2   6        2.70        1.37        0.61 o
  10   2   6        2.15        1.90        0.94 <
   0   3   6       60.30       63.72        1.00 o
   1   3   6      236.50      220.61        2.16 o
   2   3   6      599.00      532.00        7.10 o
   3   3   6      708.55      626.63       15.53 o
   4   3   6      190.95      173.29        2.06 o
   5   3   6      276.75      253.63        3.43 o
   6   3   6       29.05       32.94        0.64 o
   7   3   6        9.45        8.83        0.39 o
   8   3   6       17.95       17.98        0.68 o
   9   3   6        7.45        8.37        0.81 o
  10   3   6        3.65        3.77        0.64 o
   0   4   6     1374.40     1300.16       61.10 o
   1   4   6      202.40      222.04        2.41 o
   2   4   6      619.80      603.37        8.04 o
   3   4   6       50.35       48.18        0.64 o
   4   4   6       42.30       41.04        0.61 o
   5   4   6       18.55       21.06        0.49 o
   6   4   6       24.60       22.47        0.54 o
   7   4   6       20.05       22.20        0.60 o
   8   4   6       11.05       12.39        0.83 o
   9   4   6       22.25       20.43        1.12 o
  10   4   6       38.15       39.19        1.38 o
   0   5   6      188.60      212.71        2.10 o
   1   5   6       27.00       25.60        0.39 o
   2   5   6      807.80      739.91       13.04 o
   3   5   6       86.95       81.41        0.92 o
   4   5   6      253.10      232.95        2.73 o
   5   5   6      165.45      154.12        1.99 o
   6   5   6      179.85      173.69        3.26 o
   7   5   6      154.35      134.83        3.36 o
   8   5   6        6.85        6.06        0.58 o
   9   5   6        7.90        9.90        0.96 o
  10   5   6        0.65        0.97        0.99 <
   0   6   6       40.00       37.95        0.90 o
   1   6   6      351.45      365.11        2.93 o
   2   6   6       22.65       15.22        0.39 o
   3   6   6       12.40       11.75        0.28 o
   4   6   6       80.05       81.17        0.92 o
   5   6   6      193.30      196.52        2.41 o
   6   6   6        0.55        0.72        0.52 <
   7   6   6        0.35        1.35        0.71 <
   8   6   6        4.05        3.89        0.63 o
   9   6   6       32.85       24.64        1.79 o
  10   6   6        2.65        2.81        0.89 o
   0   7   6      248.10      284.27        3.70 o
   1   7   6       32.30       29.29        0.46 o
   2   7   6       28.95       27.63        0.42 o
   3   7   6       14.45       20.27        0.39 o
   4   7   6        0.75        0.92        0.37 <
   5   7   6       67.15       70.56        1.11 o
   6   7   6       94.40       87.81        1.94 o
   7   7   6        5.35        4.79        0.67 o
   8   7   6       10.55       13.16        0.87 o
   9   7   6       -0.10        0.61        1.44 <
   0   8   6       66.30       70.14        1.10 o
   1   8   6        8.05        9.24        0.25 o
   2   8   6        1.15        1.37        0.14 o
   3   8   6        6.00        7.49        0.28 o
   4   8   6        8.65        9.45        0.28 o
   5   8   6       53.00       55.88        0.96 o
   6   8   6        4.30        5.45        0.39 o
   7   8   6       19.50       21.63        0.97 o
   8   8   6       13.70       15.19        0.82 o
   9   8   6        5.00        3.50        1.52 o
   0   9   6       -0.10        0.28        0.19 <
   1   9   6       29.75       39.81        0.57 o
   2   9   6       35.20       39.73        0.53 o
   3   9   6        9.80       11.59        0.39 o
   4   9   6      160.75      142.10        1.87 o
   5   9   6        3.90        5.32        0.39 o
   6   9   6       36.80       37.91        0.99 o
   7   9   6        3.00        4.36        0.60 o
   8   9   6       13.70       14.73        1.22 o
   9   9   6        3.00        3.25        0.85 o
   0  10   6        9.50       10.98        0.60 o
   1  10   6        0.80        0.47        0.32 <
   2  10   6       53.45       55.89        1.06 o
   3  10   6       17.60       15.92        0.46 o
   4  10   6       15.75       20.21        0.60 o
   5  10   6        5.85        5.74        0.53 o
   6  10   6        1.50        1.06        0.60 <
   7  10   6        7.85        9.17        0.78 o
   8  10   6       10.35        9.71        0.90 o
   0  11   6      112.60      114.11        2.40 o
   1  11   6       38.60       36.31        0.71 o
   2  11   6       65.50       62.49        1.17 o
   3  11   6       45.90       43.64        0.85 o
   4  11   6        4.15        6.03        0.59 o
   5  11   6        7.30        8.50        0.78 o
   6  11   6       21.55       18.47        1.07 o
   7  11   6       23.10       18.66        1.21 o
   8  11   6       12.75       11.63        1.22 o
   0  12   6      157.30      162.13        3.60 o
   1  12   6       68.00       58.18        1.57 o
   2  12   6       53.55       58.13        1.18 o
   3  12   6       13.35       15.32        0.64 o
   4  12   6       36.15       35.11        1.06 o
   5  12   6       29.40       27.16        1.14 o
   6  12   6       18.10       14.38        1.14 o
   7  12   6       -0.40        0.03        1.00 <
   0  13   6       36.00       37.45        1.30 o
   1  13   6        1.75        0.74        0.50 o
   2  13   6       52.05       46.68        1.27 o
   3  13   6       26.00       26.79        1.08 o
   4  13   6        2.10        1.03        0.57 o
   5  13   6       50.45       49.27        1.70 o
   6  13   6        0.85        2.57        0.55 <
   0  14   6        0.80        0.54        1.97 <
   1  14   6        2.65        3.19        0.61 o
   2  14   6        2.05        2.59        0.69 o
   3  14   6        6.30        5.97        0.60 o
   4  14   6        4.70        4.21        0.67 o
   5  14   6        7.95        5.68        0.81 o
   0  15   6       28.90       26.83        1.40 o
   1  15   6        4.30        3.72        0.71 o
   2  15   6       23.95       22.22        1.04 o
   3  15   6        3.60        2.84        0.68 o
   4  15   6        5.00        5.18        0.96 o
   0  16   6       38.50       35.07        2.10 o
   1  16   6        4.20        6.27        1.01 o
   2  16   6       13.35       15.07        1.00 o
   1   0   7      525.10      524.68       13.20 o
   3   0   7       53.50       65.95        0.90 o
   4   0   7      256.60      242.44        4.40 o
   5   0   7      166.00      152.32        2.50 o
   6   0   7      411.30      361.96        7.10 o
   7   0   7       15.70       17.20        0.60 o
   8   0   7       37.20       35.50        1.40 o
   9   0   7       18.60       13.56        1.50 o
  10   0   7        1.30        0.36        1.40 <
   0   1   7      151.70      145.17        2.10 o
   1   1   7      803.90      735.99       22.22 o
   2   1   7      276.10      197.86        2.65 o
   3   1   7      368.05      324.86        3.25 o
   4   1   7      245.15      221.36        2.51 o
   5   1   7      125.05      133.66        1.62 o
   6   1   7      106.10      101.46        1.56 o
   7   1   7       91.90       80.98        1.54 o
   8   1   7       32.40       31.90        0.99 o
   9   1   7       13.90       14.12        0.72 o
  10   1   7       15.20       15.34        1.03 o
   0   2   7        5.30        3.08        0.20 o
   1   2   7      353.50      294.05        3.29 o
   2   2   7      299.95      253.77        2.93 o
   3   2   7       48.45       53.78        0.57 o
   4   2   7       64.50       75.05        0.78 o
   5   2   7       10.75       10.85        0.32 o
   6   2   7      164.35      158.02        2.65 o
   7   2   7        1.25        2.73        0.62 <
   8   2   7       25.15       24.84        0.74 o
   9   2   7        8.95        8.95        0.68 o
  10   2   7        6.10        8.05        0.85 o
   0   3   7      435.80      384.73        6.40 o
   1   3   7      899.80      838.78       21.30 o
   2   3   7       69.60       51.96        0.75 o
   3   3   7      299.20      263.02        2.94 o
   4   3   7      171.35      175.27        1.70 o
   5   3   7       10.75       14.58        0.28 o
   6   3   7       42.35       43.73        0.81 o
   7   3   7        4.85        5.85        0.32 o
   8   3   7        0.50        1.13        0.67 <
   9   3   7       18.00       17.11        0.79 o
  10   3   7       17.85       20.68        1.04 o
   0   4   7       16.30       10.91        0.40 o
   1   4   7       66.05       71.96        0.74 o
   2   4   7      215.85      189.06        2.05 o
   3   4   7       66.45       69.11        0.78 o
   4   4   7       18.55       20.86        0.39 o
   5   4   7       56.40       66.38        0.93 o
   6   4   7      110.60       94.55        2.13 o
   7   4   7      126.45      122.61        2.11 o
   8   4   7        2.10        1.51        0.60 o
   9   4   7        0.55        0.59        0.60 <
  10   4   7       12.80       13.12        1.05 o
   0   5   7        1.80        1.08        0.20 o
   1   5   7      204.35      236.50        1.87 o
   2   5   7       18.25       18.66        0.32 o
   3   5   7      289.05      283.04        2.83 o
   4   5   7       19.85       28.26        0.43 o
   5   5   7        5.15        6.81        0.34 o
   6   5   7      171.05      157.44        2.45 o
   7   5   7       94.00       88.53        2.33 o
   8   5   7       51.60       47.97        1.44 o
   9   5   7       22.95       22.73        1.12 o
  10   5   7        8.95        9.20        1.03 o
   0   6   7       32.20       37.33        0.60 o
   1   6   7       15.00       15.00        0.32 o
   2   6   7        2.35        1.86        0.14 o
   3   6   7       69.10       70.55        0.86 o
   4   6   7        6.25        8.07        0.32 o
   5   6   7       46.40       44.73        0.93 o
   6   6   7      101.30       88.04        1.87 o
   7   6   7       89.60       86.05        2.07 o
   8   6   7       12.90       12.84        0.76 o
   9   6   7        5.50        7.37        1.03 o
   0   7   7       14.00        9.32        0.40 o
   1   7   7       59.60       73.18        0.67 o
   2   7   7      248.10      275.92        2.59 o
   3   7   7       53.50       56.91        0.78 o
   4   7   7      118.80      114.85        1.67 o
   5   7   7        0.80        0.72        0.51 <
   6   7   7       99.40       91.96        1.84 o
   7   7   7       -0.25        0.48        0.88 <
   8   7   7       43.90       41.49        1.61 o
   9   7   7       12.85       13.16        0.97 o
   0   8   7      109.10      120.14        1.70 o
   1   8   7      254.80      281.02        2.44 o
   2   8   7       85.15       86.87        1.03 o
   3   8   7       17.95       20.29        0.42 o
   4   8   7       43.00       40.12        0.78 o
   5   8   7       57.95       54.70        1.13 o
   6   8   7       18.85       20.39        0.74 o
   7   8   7       19.95       18.55        0.89 o
   8   8   7        6.75        6.63        0.87 o
   9   8   7        5.00        2.76        0.93 o
   0   9   7        0.90        1.49        0.57 <
   1   9   7      418.90      390.67        6.27 o
   2   9   7        3.40        2.79        0.25 o
   3   9   7       88.40       93.87        1.74 o
   4   9   7       17.55       20.05        0.57 o
   5   9   7       13.15       14.57        0.64 o
   6   9   7       12.95       14.29        0.93 o
   7   9   7        9.65       10.86        0.85 o
   8   9   7        1.65        0.73        1.12 <
   0  10   7       -0.70        0.84        0.67 <
   1  10   7       33.40       35.57        0.60 o
   2  10   7       92.95       89.17        1.42 o
   3  10   7       57.90       55.95        1.15 o
   4  10   7       20.05       20.69        0.67 o
   5  10   7       44.65       38.26        1.27 o
   6  10   7       60.55       56.18        1.35 o
   7  10   7       14.90       14.91        1.04 o
   8  10   7        5.35        6.90        0.99 o
   0  11   7       96.10       82.42        3.30 o
   1  11   7       37.70       40.43        0.78 o
   2  11   7       38.00       43.77        0.74 o
   3  11   7       13.65       18.34        0.53 o
   4  11   7       31.15       33.66        0.78 o
   5  11   7       35.80       29.50        1.17 o
   6  11   7       20.35       20.72        0.96 o
   7  11   7       13.60       14.10        0.96 o
   0  12   7       27.50       34.09        1.00 o
   1  12   7        2.95        2.93        0.47 o
   2  12   7       66.85       70.14        1.53 o
   3  12   7       13.40       14.09        0.60 o
   4  12   7        1.25        0.67        0.74 <
   5  12   7       14.35       13.34        0.79 o
   6  12   7        7.00        7.61        0.99 o
   7  12   7        2.80        2.54        1.03 <
   0  13   7        7.20        7.64        0.90 o
   1  13   7        4.10        3.35        0.46 o
   2  13   7       10.15       11.59        0.94 o
   3  13   7       10.15        9.54        0.57 o
   4  13   7        0.95        0.94        0.80 <
   5  13   7        4.10        3.93        0.90 o
   6  13   7       19.90       17.25        0.99 o
   0  14   7        5.10        3.99        0.90 o
   1  14   7        5.15        5.36        0.81 o
   2  14   7       29.25       26.54        1.03 o
   3  14   7        8.50        7.55        1.07 o
   4  14   7       -0.60        1.09        0.95 <
   5  14   7       20.25       21.82        1.05 o
   0  15   7       59.40       51.78        2.50 o
   1  15   7       11.50       10.87        0.86 o
   2  15   7       12.75       12.30        1.01 o
   3  15   7       16.00       16.40        0.96 o
   4  15   7       11.00       11.72        0.85 o
   0  16   7        5.10        5.68        1.50 o
   1  16   7        1.10        0.08        1.62 <
   2  16   7       13.05       14.73        1.04 o
   1   0   8      298.70      289.51        4.40 o
   2   0   8      170.30      180.38        2.50 o
   3   0   8      518.40      465.62        9.00 o
   4   0   8      234.80      242.92        4.10 o
   5   0   8        0.80        1.10        0.54 <
   6   0   8      111.50      113.12        2.40 o
   7   0   8       90.00       84.49        2.00 o
   8   0   8       59.80       55.89        1.60 o
   9   0   8        1.10        0.29        0.70 <
  10   0   8        5.30        3.63        1.50 o
   0   1   8        0.70        2.42        0.33 <
   1   1   8      687.45      649.05       15.91 o
   2   1   8       86.10       80.28        0.85 o
   3   1   8      277.80      238.91        2.76 o
   4   1   8      152.50      169.69        1.60 o
   5   1   8       24.00       24.63        0.42 o
   6   1   8       12.05       12.02        0.39 o
   7   1   8      154.70      141.90        2.82 o
   8   1   8        2.60        1.75        0.53 o
   9   1   8       22.85       21.44        1.04 o
  10   1   8        5.35        8.30        1.12 o
   1   2   8      210.10      212.63        2.12 o
   2   2   8       87.90      103.13        0.96 o
   3   2   8       42.10       53.46        0.57 o
   4   2   8      163.80      151.90        1.74 o
   5   2   8       88.00       82.80        1.14 o
   6   2   8      105.00      103.35        1.45 o
   7   2   8       72.10       70.57        1.53 o
   8   2   8       24.20       23.80        0.99 o
   9   2   8       14.25       16.97        0.78 o
  10   2   8       27.90       31.16        1.18 o
   0   3   8       63.10       68.30        1.10 o
   1   3   8      159.15      160.08        1.59 o
   2   3   8       23.15       19.61        0.35 o
   3   3   8      802.20      658.72       18.00 o
   4   3   8       62.95       54.24        0.78 o
   5   3   8      108.85      114.79        1.34 o
   6   3   8       69.65       65.16        1.47 o
   7   3   8       56.45       63.22        1.13 o
   8   3   8        9.25       10.61        0.64 o
   9   3   8       12.35       12.48        0.78 o
  10   3   8        5.95        8.03        0.96 o
   0   4   8      220.40      213.37        3.40 o
   1   4   8      810.70      788.62       12.40 o
   2   4   8       14.50       15.27        0.32 o
   3   4   8      183.65      183.31        1.91 o
   4   4   8       42.25       35.26        0.65 o
   5   4   8       95.30       95.61        1.38 o
   6   4   8       17.05       15.88        0.58 o
   7   4   8       34.85       34.82        1.03 o
   8   4   8       43.80       42.94        1.79 o
   9   4   8        1.00        1.29        0.65 <
  10   4   8       28.00       33.48        1.24 o
   0   5   8      590.10      513.53       10.80 o
   1   5   8       75.55       81.53        0.78 o
   2   5   8      114.50      105.92        1.20 o
   3   5   8       35.65       41.36        0.53 o
   4   5   8       65.00       82.25        1.05 o
   5   5   8       19.40       27.13        0.57 o
   6   5   8       92.25       94.57        1.57 o
   7   5   8       54.50       53.48        1.54 o
   8   5   8        8.10        8.29        0.78 o
   9   5   8        4.80        3.73        0.97 o
   0   6   8      291.90      317.58        4.00 o
   1   6   8       20.55       25.68        0.39 o
   2   6   8       82.25       97.57        0.92 o
   3   6   8       18.20       28.00        0.42 o
   4   6   8       27.00       28.06        0.57 o
   5   6   8       90.00       87.58        1.63 o
   6   6   8       13.10       16.13        0.60 o
   7   6   8        4.60        7.72        0.50 o
   8   6   8        6.40        7.23        0.81 o
   9   6   8       82.70       72.95        2.63 o
   0   7   8        0.90        1.57        0.57 <
   1   7   8       70.30       75.14        0.78 o
   2   7   8      100.05      111.31        1.13 o
   3   7   8       55.70       50.91        0.88 o
   4   7   8       25.60       24.66        0.64 o
   5   7   8       35.80       33.26        0.88 o
   6   7   8       83.50       87.83        1.59 o
   7   7   8        6.80        7.42        0.68 o
   8   7   8        3.40        3.97        0.76 o
   9   7   8        6.30        4.86        0.88 o
   0   8   8        0.40        1.10        0.38 <
   1   8   8       57.80       67.25        0.71 o
   2   8   8      214.25      228.72        3.04 o
   3   8   8       51.60       50.53        1.18 o
   4   8   8       22.75       25.78        0.53 o
   5   8   8        4.50        5.87        0.46 o
   6   8   8        3.85        2.41        0.53 o
   7   8   8        2.85        2.13        0.67 o
   8   8   8        3.90        2.79        0.75 o
   0   9   8       13.30       17.17        0.50 o
   1   9   8        7.70        8.27        0.32 o
   2   9   8       13.95       12.97        0.39 o
   3   9   8       86.05       75.81        1.49 o
   4   9   8       23.95       26.46        0.85 o
   5   9   8       27.10       27.16        0.85 o
   6   9   8       22.65       24.88        0.88 o
   7   9   8        2.15        2.42        0.82 <
   8   9   8        4.15        2.46        0.96 o
   0  10   8       48.60       50.80        1.20 o
   1  10   8      193.00      179.24        2.76 o
   2  10   8       14.20       16.31        0.58 o
   3  10   8        9.15        9.47        0.46 o
   4  10   8       55.30       59.20        1.32 o
   5  10   8        2.50        3.36        0.57 o
   6  10   8        1.85        4.12        0.67 <
   7  10   8        7.15        7.91        0.92 o
   8  10   8       -0.80        0.32        2.32 <
   0  11   8       -0.10        1.53        0.32 <
   1  11   8        1.45        1.10        0.36 o
   2  11   8        4.25        5.09        0.40 o
   3  11   8       63.50       59.88        1.42 o
   4  11   8        1.45        2.90        0.57 <
   5  11   8       -0.55        0.95        0.55 <
   6  11   8        4.10        3.77        0.74 o
   7  11   8       20.25       20.67        1.30 o
   0  12   8       33.70       41.52        1.20 o
   1  12   8       85.50       78.67        1.91 o
   2  12   8        4.25        7.29        0.57 o
   3  12   8       10.70        9.37        0.67 o
   4  12   8        1.30        1.31        1.08 <
   5  12   8       15.40       15.31        1.06 o
   6  12   8        1.10        0.82        1.17 <
   0  13   8       15.50       17.79        0.90 o
   1  13   8        1.60        2.71        0.53 o
   2  13   8       10.20       11.62        0.79 o
   3  13   8        0.95        0.89        1.01 <
   4  13   8        1.50        0.86        0.78 <
   5  13   8       28.90       26.18        1.66 o
   6  13   8        8.00        8.23        1.10 o
   0  14   8        5.30        4.46        0.90 o
   1  14   8        4.80        6.16        0.67 o
   2  14   8        0.90        0.13        1.50 <
   3  14   8       14.05       14.34        0.97 o
   4  14   8        0.10        0.40        0.86 <
   5  14   8        1.80        0.07        0.92 <
   0  15   8        5.90        6.68        1.10 o
   1  15   8       16.20       13.10        1.14 o
   2  15   8        5.25        3.96        0.87 o
   3  15   8        7.90        7.52        1.11 o
   0  16   8        0.50        0.08        2.12 <
   1   0   9        3.00        1.99        0.20 o
   2   0   9      161.40      133.40        2.10 o
   3   0   9      109.30       86.54        1.50 o
   4   0   9      622.90      532.20       22.80 o
   5   0   9      227.00      217.53        5.70 o
   6   0   9       36.40       33.49        1.20 o
   7   0   9      121.30      110.40        2.90 o
   8   0   9        4.00        3.35        0.70 o
   9   0   9        4.60        4.74        1.00 o
  10   0   9        1.40        1.73        2.40 <
   0   1   9      601.40      505.60       10.60 o
   1   1   9      137.30      139.74        1.35 o
   2   1   9       40.20       48.06        0.60 o
   3   1   9       45.75       39.08        0.57 o
   4   1   9      110.30       99.77        1.20 o
   5   1   9      123.45      111.20        1.70 o
   6   1   9       11.40       11.38        0.42 o
   7   1   9       59.65       52.28        1.17 o
   8   1   9        4.50        4.65        0.50 o
   9   1   9       13.60       12.83        0.81 o
  10   1   9        0.35        1.09        0.97 <
   0   2   9        0.40        2.09        0.25 <
   1   2   9       62.60       55.89        0.78 o
   2   2   9       12.00       13.73        0.35 o
   3   2   9       23.95       27.37        0.39 o
   4   2   9      241.50      251.17        2.51 o
   5   2   9      145.80      147.05        2.00 o
   6   2   9       19.35       18.48        0.60 o
   7   2   9       69.70       71.25        1.52 o
   8   2   9        0.55        1.34        0.85 <
   9   2   9        7.05        8.50        0.64 o
  10   2   9        1.70        0.40        0.88 <
   0   3   9       52.50       51.67        1.00 o
   1   3   9      638.80      604.13        9.00 o
   2   3   9      207.65      192.63        2.16 o
   3   3   9       35.55       42.60        0.53 o
   4   3   9       11.20       14.25        0.32 o
   5   3   9      244.60      236.76        2.80 o
   6   3   9      105.45       91.63        1.64 o
   7   3   9       27.15       30.35        0.68 o
   8   3   9       41.10       36.44        2.12 o
   9   3   9        5.00        4.52        0.81 o
   0   4   9       28.90       25.44        0.70 o
   1   4   9       78.85       70.70        0.92 o
   2   4   9      192.85      190.85        1.91 o
   3   4   9       36.30       31.81        0.53 o
   4   4   9       59.80       60.66        0.85 o
   5   4   9       18.85       17.30        0.60 o
   6   4   9        5.00        5.83        0.32 o
   7   4   9       30.30       29.11        1.10 o
   8   4   9       69.20       63.07        2.24 o
   9   4   9       23.30       23.74        0.97 o
   0   5   9      231.10      272.46        3.80 o
   1   5   9      250.70      256.02        2.58 o
   2   5   9       56.60       50.73        0.82 o
   3   5   9       74.50       64.23        0.99 o
   4   5   9       27.75       34.08        0.64 o
   5   5   9       21.20       18.16        0.57 o
   6   5   9       19.75       22.83        0.65 o
   7   5   9        6.15        5.44        0.61 o
   8   5   9       49.15       48.17        1.57 o
   9   5   9        9.25        9.38        0.83 o
   0   6   9      168.70      174.10        2.30 o
   1   6   9       23.05       31.18        0.49 o
   2   6   9      154.50      167.18        1.77 o
   3   6   9        5.85        5.93        0.28 o
   4   6   9      135.55      127.33        2.60 o
   5   6   9        6.60        6.86        0.61 o
   6   6   9      318.30      280.93        4.79 o
   7   6   9       14.50       15.41        1.05 o
   8   6   9       12.60       13.08        0.94 o
   9   6   9        2.20        3.52        0.86 <
   0   7   9      497.60      462.98        9.90 o
   1   7   9       31.95       38.39        0.57 o
   2   7   9      184.50      210.40        2.16 o
   3   7   9       25.35       24.91        0.57 o
   4   7   9       17.40       16.44        0.54 o
   5   7   9       20.20       17.85        0.85 o
   6   7   9        6.30        6.10        0.49 o
   7   7   9        6.85        9.06        0.85 o
   8   7   9       26.25       23.49        1.22 o
   9   7   9       22.45       22.73        1.30 o
   0   8   9      384.40      359.13        6.60 o
   1   8   9       29.50       30.99        0.49 o
   2   8   9      116.85      125.06        1.56 o
   3   8   9       55.95       61.72        0.99 o
   4   8   9       33.10       34.89        0.71 o
   5   8   9       62.85       66.71        1.39 o
   6   8   9       59.25       58.03        1.87 o
   7   8   9        2.10        2.20        0.81 <
   8   8   9        1.40        1.71        1.49 <
   0   9   9      145.30      141.80        2.50 o
   1   9   9       16.95       20.35        0.54 o
   2   9   9       26.35       31.47        0.53 o
   3   9   9       33.15       31.38        0.74 o
   4   9   9        7.80       10.10        0.42 o
   5   9   9       -0.40        0.56        0.58 <
   6   9   9       17.05       14.46        0.99 o
   7   9   9        1.80        2.05        1.35 <
   8   9   9       10.75       12.46        1.12 o
   0  10   9       10.50       11.10        0.60 o
   1  10   9        4.25        5.31        0.32 o
   2  10   9       72.10       61.50        1.28 o
   3  10   9       38.25       39.37        0.85 o
   4  10   9       12.10       16.66        0.67 o
   5  10   9       13.60       11.61        1.10 o
   6  10   9        3.05        3.43        0.88 o
   7  10   9        4.15        2.82        0.90 o
   0  11   9      198.80      181.32        4.80 o
   1  11   9       42.75       53.13        1.01 o
   2  11   9       51.65       54.41        1.35 o
   3  11   9       16.65       18.49        0.85 o
   4  11   9       16.35       14.89        0.96 o
   5  11   9        2.55        2.34        1.48 <
   6  11   9       23.50       22.31        1.03 o
   7  11   9        4.40        3.82        1.06 o
   0  12   9       -0.40        0.50        1.01 <
   1  12   9        2.50        3.72        0.64 o
   2  12   9       15.95       11.12        0.88 o
   3  12   9        0.70        0.16        0.58 <
   4  12   9        1.80        2.21        0.81 <
   5  12   9       48.20       44.18        1.56 o
   6  12   9        3.90        3.10        0.90 o
   0  13   9        1.10        0.53        0.50 <
   1  13   9        2.65        3.87        0.81 o
   2  13   9       13.00       11.14        0.88 o
   3  13   9        7.35        6.90        1.15 o
   4  13   9        2.50        2.55        0.99 <
   5  13   9        1.90        1.14        1.27 <
   0  14   9        4.60        4.54        1.10 o
   1  14   9       17.05       16.72        0.92 o
   2  14   9        4.20        4.52        0.92 o
   3  14   9        8.60       10.46        0.74 o
   4  14   9        0.75        0.92        1.09 <
   0  15   9        4.20        5.20        1.50 <
   1  15   9       -0.40        0.22        1.31 <
   2  15   9        4.00        2.05        1.19 o
   0   0  10     1073.90      821.03       40.90 o
   1   0  10      289.20      226.83        3.90 o
   2   0  10      197.70      172.59        2.80 o
   3   0  10        0.70        0.95        0.33 <
   4   0  10      182.90      172.35        2.60 o
   5   0  10        6.20        7.12        0.60 o
   6   0  10      115.10       96.53        2.20 o
   7   0  10       20.60       18.86        0.90 o
   8   0  10        0.90        0.38        1.33 <
   9   0  10       13.90       16.74        1.70 o
   0   1  10       73.50       58.66        1.10 o
   1   1  10      111.55      108.46        1.20 o
   2   1  10       52.25       46.59        0.67 o
   3   1  10      255.60      260.54        2.55 o
   4   1  10       33.65       34.59        0.57 o
   5   1  10        0.70        1.41        0.40 <
   6   1  10       11.10       12.98        0.39 o
   7   1  10       14.30       14.15        0.49 o
   8   1  10        3.25        3.62        0.57 o
   9   1  10        5.90        6.35        0.68 o
   0   2  10       50.30       42.53        1.00 o
   1   2  10       17.40       14.40        0.35 o
   2   2  10       58.70       69.78        0.92 o
   3   2  10       34.50       37.98        0.57 o
   4   2  10      186.95      184.12        1.87 o
   5   2  10       49.40       55.42        0.71 o
   6   2  10      121.65      122.66        1.67 o
   7   2  10        0.50        0.23        0.57 <
   8   2  10        4.75        6.73        0.69 o
   9   2  10       -0.05        0.50        0.38 <
   0   3  10       42.10       41.65        1.10 o
   1   3  10      144.85      150.28        1.52 o
   2   3  10       42.00       54.37        0.64 o
   3   3  10      189.30      182.62        2.03 o
   4   3  10      106.00      102.71        1.10 o
   5   3  10       12.15       11.11        0.35 o
   6   3  10      123.10      111.51        2.30 o
   7   3  10        2.40        3.11        0.57 o
   8   3  10       15.70       17.15        1.03 o
   9   3  10        6.85        6.83        0.92 o
   0   4  10        2.60        4.84        0.30 o
   1   4  10      142.55      153.69        1.45 o
   2   4  10        8.95       11.51        0.32 o
   3   4  10       97.95       97.11        1.26 o
   4   4  10        6.15        6.53        0.32 o
   5   4  10       39.95       44.47        0.75 o
   6   4  10        4.40        4.73        0.35 o
   7   4  10        9.75       10.68        0.61 o
   8   4  10        4.05        3.60        0.74 o
   9   4  10        0.60        1.11        1.23 <
   0   5  10      159.10      157.64        2.20 o
   1   5  10      205.15      210.98        2.17 o
   2   5  10      455.70      406.97        6.08 o
   3   5  10      207.00      199.20        2.40 o
   4   5  10       41.35       47.08        0.82 o
   5   5  10       41.85       35.73        1.12 o
   6   5  10       10.50       11.60        0.46 o
   7   5  10       15.55       18.55        0.89 o
   8   5  10        0.80        2.51        0.84 <
   9   5  10        8.05        8.52        1.12 o
   0   6  10      280.10      268.27        4.20 o
   1   6  10       66.10       70.47        0.88 o
   2   6  10      212.70      206.72        2.33 o
   3   6  10        8.55        8.55        0.35 o
   4   6  10       18.45       16.29        0.54 o
   5   6  10      109.15      100.32        2.15 o
   6   6  10        8.20       10.11        0.46 o
   7   6  10        7.00        6.49        0.81 o
   8   6  10       14.15       13.24        1.10 o
   9   6  10        4.25        4.13        1.12 o
   0   7  10        3.90        4.01        0.50 o
   1   7  10        4.65        4.25        0.25 o
   2   7  10      146.90      142.98        2.33 o
   3   7  10        7.20        9.10        0.35 o
   4   7  10       65.30       64.34        1.29 o
   5   7  10       40.70       38.80        0.97 o
   6   7  10      109.65      100.59        2.57 o
   7   7  10        9.65        8.52        0.67 o
   8   7  10        9.50        8.37        1.07 o
   0   8  10        9.50       11.25        0.50 o
   1   8  10      164.00      152.61        2.33 o
   2   8  10       76.20       73.65        1.24 o
   3   8  10       16.35       17.66        0.57 o
   4   8  10        7.00        7.39        0.40 o
   5   8  10        7.60       10.09        0.54 o
   6   8  10        5.80        4.71        0.64 o
   7   8  10       15.35       14.81        0.86 o
   8   8  10        7.10        6.78        0.93 o
   0   9  10       41.90       39.34        1.00 o
   1   9  10        6.60        8.02        0.39 o
   2   9  10      136.75      131.22        2.09 o
   3   9  10        1.85        2.63        0.65 <
   4   9  10        5.20        5.27        0.67 o
   5   9  10       51.55       49.62        1.27 o
   6   9  10        4.15        2.36        0.74 o
   7   9  10       22.20       21.97        1.13 o
   0  10  10       64.50       54.67        2.20 o
   1  10  10      139.25      127.10        2.84 o
   2  10  10       32.30       33.91        0.92 o
   3  10  10       21.60       25.82        1.13 o
   4  10  10       46.15       47.59        1.45 o
   5  10  10        9.45       11.25        0.85 o
   6  10  10       10.25       10.71        0.96 o
   7  10  10        0.45        0.33        1.01 <
   0  11  10      109.60       93.74        2.90 o
   1  11  10        6.20        6.77        0.50 o
   2  11  10       12.95       14.24        0.99 o
   3  11  10        8.90        9.21        0.78 o
   4  11  10        8.85        7.82        0.75 o
   5  11  10        7.40        8.34        0.92 o
   6  11  10       20.90       16.57        1.17 o
   0  12  10        1.80        1.59        0.70 <
   1  12  10       28.05       26.86        1.13 o
   2  12  10        1.25        0.89        1.17 <
   3  12  10        3.95        4.93        1.14 o
   4  12  10        9.85       11.03        0.85 o
   5  12  10        1.05        1.02        1.33 <
   6  12  10        0.05        0.23        0.85 <
   0  13  10       12.50       10.40        1.00 o
   1  13  10        0.95        1.23        0.83 <
   2  13  10       20.40       17.86        1.35 o
   3  13  10        2.30        1.29        0.92 <
   4  13  10       10.40        9.79        1.21 o
   5  13  10       14.75       18.56        1.19 o
   0  14  10        1.60        0.15        1.70 <
   1  14  10        4.70        3.79        0.96 o
   2  14  10        0.30        0.17        0.80 <
   3  14  10       24.55       24.68        1.29 o
   0  15  10        1.20        2.08        1.80 <
   1  15  10        1.10        0.78        2.07 <
   1   0  11        0.30        2.10        0.33 <
   2   0  11        0.70        0.36        0.33 <
   3   0  11        4.70        3.34        0.30 o
   4   0  11        0.60        0.01        0.46 <
   5   0  11      219.10      230.16        4.10 o
   6   0  11        8.00        6.43        0.50 o
   7   0  11       52.40       49.65        1.40 o
   8   0  11       20.20       17.51        1.20 o
   9   0  11       -1.00        0.11        2.20 <
   0   1  11      656.00      567.48       16.20 o
   1   1  11       59.05       70.86        0.75 o
   2   1  11      227.10      221.55        2.41 o
   3   1  11       15.20       20.81        0.32 o
   4   1  11        0.10        1.17        0.11 <
   5   1  11       24.20       25.91        0.46 o
   6   1  11       48.00       43.33        0.99 o
   7   1  11       11.45       11.41        0.61 o
   8   1  11       22.55       21.43        0.75 o
   9   1  11        2.00        1.95        0.68 <
   0   2  11      490.00      430.15        8.30 o
   1   2  11       24.05       26.57        0.46 o
   2   2  11       14.10       15.14        0.39 o
   3   2  11       37.50       40.53        0.57 o
   4   2  11       79.00       79.07        1.06 o
   5   2  11      124.50      114.76        1.70 o
   6   2  11       51.65       49.58        0.92 o
   7   2  11       49.20       43.44        1.25 o
   8   2  11       17.20       18.76        0.86 o
   9   2  11        3.35        4.28        0.86 o
   0   3  11      384.40      417.11        6.20 o
   1   3  11        0.35        0.08        0.25 <
   2   3  11      230.55      234.70        2.69 o
   3   3  11       94.50      102.12        1.20 o
   4   3  11       16.30       16.11        0.36 o
   5   3  11       96.30      103.32        1.20 o
   6   3  11       64.00       63.57        1.27 o
   7   3  11       28.60       29.02        1.07 o
   8   3  11        0.05        0.39        0.51 <
   9   3  11       16.90       17.39        0.93 o
   0   4  11      381.60      351.59        6.60 o
   1   4  11       13.70       13.73        0.42 o
   2   4  11      123.90      126.03        1.48 o
   3   4  11       28.50       40.99        0.50 o
   4   4  11       70.40       67.36        1.11 o
   5   4  11        6.90        8.89        0.40 o
   6   4  11       27.95       28.46        0.71 o
   7   4  11       -0.15        0.50        0.89 <
   8   4  11        1.90        2.17        0.85 <
   9   4  11        2.90        2.87        0.78 o
   0   5  11       -0.20        0.49        0.45 <
   1   5  11       87.45       77.12        1.03 o
   2   5  11       12.50       11.73        0.47 o
   3   5  11       10.00       13.24        0.40 o
   4   5  11        2.75        3.05        0.39 o
   5   5  11       81.85       80.83        1.43 o
   6   5  11       39.75       44.56        1.10 o
   7   5  11        4.15        2.68        1.48 <
   8   5  11       30.40       33.64        1.15 o
   0   6  11        2.30        1.38        0.50 o
   1   6  11       69.05       80.26        0.96 o
   2   6  11        2.45        2.94        0.34 o
   3   6  11       11.15       13.27        0.47 o
   4   6  11        4.05        3.17        0.42 o
   5   6  11        5.25        6.86        0.40 o
   6   6  11        1.30        1.40        0.64 <
   7   6  11        0.30        0.76        0.85 <
   8   6  11        1.85        1.50        1.30 <
   0   7  11       28.90       35.73        0.80 o
   1   7  11      170.95      164.51        2.63 o
   2   7  11        5.90        8.48        0.36 o
   3   7  11       99.50       98.84        1.56 o
   4   7  11       16.95       19.52        0.81 o
   5   7  11       35.20       35.76        0.96 o
   6   7  11       14.65       14.87        0.75 o
   7   7  11       26.00       25.42        1.13 o
   8   7  11        8.45        8.25        0.97 o
   0   8  11      553.70      489.64       12.70 o
   1   8  11        2.25        3.49        0.40 o
   2   8  11      203.90      199.09        3.36 o
   3   8  11       32.20       32.93        0.75 o
   4   8  11        2.40        2.97        0.47 o
   5   8  11       11.50       11.53        0.68 o
   6   8  11        6.45        6.58        0.64 o
   7   8  11       31.45       30.08        1.25 o
   0   9  11       21.10       18.56        1.40 o
   1   9  11       21.85       23.01        0.69 o
   2   9  11       48.80       48.91        1.25 o
   3   9  11       12.20       15.72        0.60 o
   4   9  11      101.05       88.62        2.23 o
   5   9  11        3.50        4.72        0.67 o
   6   9  11       57.35       56.65        1.74 o
   7   9  11        0.85        0.50        0.95 <
   0  10  11       88.20       80.76        3.20 o
   1  10  11       28.10       32.16        0.81 o
   2  10  11       18.45       19.88        0.85 o
   3  10  11       31.95       32.21        1.24 o
   4  10  11       15.00       14.65        0.92 o
   5  10  11        7.40        7.36        0.82 o
   6  10  11       -0.20        0.01        0.80 <
   0  11  11        1.40        0.79        0.80 <
   1  11  11        8.10        8.58        0.58 o
   2  11  11       14.75       14.24        0.81 o
   3  11  11        4.75        6.49        0.74 o
   4  11  11       12.50       11.41        0.96 o
   5  11  11        1.85        1.40        1.20 <
   6  11  11        5.20        5.62        1.19 o
   0  12  11        5.00        6.80        0.80 o
   1  12  11       16.85       14.48        0.99 o
   2  12  11        2.35        3.68        0.96 <
   3  12  11        8.60       10.09        0.88 o
   4  12  11        3.30        2.72        0.96 o
   5  12  11       -0.20        0.12        1.02 <
   0  13  11        3.10        0.08        1.10 <
   1  13  11        6.00        5.72        0.92 o
   2  13  11        3.40        2.84        0.90 o
   3  13  11       32.65       30.89        1.50 o
   4  13  11        1.70        0.96        1.25 <
   0  14  11        3.90        3.21        1.40 <
   1  14  11       10.85       10.61        1.10 o
   2  14  11        5.85        5.40        0.94 o
   0   0  12       68.60       61.35        1.20 o
   1   0  12        0.90        0.67        0.38 <
   2   0  12        5.70        8.09        0.40 o
   3   0  12      110.10      108.32        1.60 o
   4   0  12       23.60       25.69        0.60 o
   5   0  12        0.80        1.46        0.89 <
   6   0  12       39.20       35.88        1.30 o
   7   0  12        5.30        4.24        0.70 o
   8   0  12        2.40        0.33        0.90 <
   9   0  12       24.20       24.11        1.90 o
   0   1  12       -0.30        0.18        0.22 <
   1   1  12      252.20      233.50        2.58 o
   2   1  12      231.60      221.65        2.51 o
   3   1  12       12.95       14.45        0.32 o
   4   1  12        3.20        4.18        0.25 o
   5   1  12       90.80       92.29        1.20 o
   6   1  12       12.30       13.50        0.46 o
   7   1  12       14.60       12.62        0.69 o
   8   1  12        1.05        0.73        0.47 <
   9   1  12        8.30        7.43        1.03 o
   0   2  12        0.50        0.01        0.28 <
   1   2  12      315.85      326.10        3.40 o
   2   2  12       13.55       16.03        0.39 o
   3   2  12       61.40       68.36        0.92 o
   4   2  12      223.50      197.11        3.38 o
   5   2  12       74.20       75.65        1.10 o
   6   2  12       81.60       78.23        1.97 o
   7   2  12       15.55       12.81        1.08 o
   8   2  12       -0.40        0.19        1.03 <
   9   2  12       11.40       10.41        0.92 o
   0   3  12       82.10       86.60        1.50 o
   1   3  12      101.20       81.34        1.38 o
   2   3  12       24.15       31.27        0.49 o
   3   3  12       93.20       89.88        1.31 o
   4   3  12        1.60        1.53        0.25 o
   5   3  12       25.35       27.73        0.53 o
   6   3  12       24.80       25.76        1.12 o
   7   3  12       18.00       21.08        0.83 o
   8   3  12        2.75        2.61        0.83 o
   0   4  12       13.40       12.80        0.60 o
   1   4  12        6.25        6.95        0.32 o
   2   4  12      181.85      171.62        2.23 o
   3   4  12       71.05       67.36        1.19 o
   4   4  12      144.50      133.88        1.94 o
   5   4  12       54.95       54.51        1.26 o
   6   4  12       38.50       34.89        1.03 o
   7   4  12        3.55        4.04        0.71 o
   8   4  12        4.20        4.20        0.82 o
   0   5  12      102.00       93.29        2.40 o
   1   5  12       65.20       75.31        0.96 o
   2   5  12      435.90      404.84        7.50 o
   3   5  12       83.15       94.95        1.18 o
   4   5  12      197.40      199.92        3.16 o
   5   5  12       19.50       22.43        0.76 o
   6   5  12       51.20       50.29        1.17 o
   7   5  12        1.50        0.63        0.90 <
   8   5  12        7.35        7.82        0.92 o
   0   6  12       38.00       49.03        1.00 o
   1   6  12      291.15      288.64        4.53 o
   2   6  12       63.80       71.92        1.03 o
   3   6  12       20.95       19.12        0.65 o
   4   6  12       15.20       16.96        0.60 o
   5   6  12       22.00       26.00        0.94 o
   6   6  12        6.95        5.12        0.67 o
   7   6  12        8.05        8.33        0.78 o
   8   6  12        3.65        3.18        1.01 o
   0   7  12        7.60        9.52        0.70 o
   1   7  12       -0.05        0.22        0.40 <
   2   7  12      175.10      172.82        2.58 o
   3   7  12       23.80       23.44        0.75 o
   4   7  12       22.95       26.24        0.87 o
   5   7  12       12.80       11.49        0.71 o
   6   7  12        2.90        3.38        0.74 o
   7   7  12       12.50       16.03        1.04 o
   0   8  12        0.40        0.14        0.25 <
   1   8  12       23.75       26.15        0.61 o
   2   8  12       23.30       24.88        0.81 o
   3   8  12       10.15       13.48        0.54 o
   4   8  12       23.60       23.44        1.12 o
   5   8  12       -0.05        0.69        1.31 <
   6   8  12       12.95       13.07        0.81 o
   7   8  12       -0.70        0.45        1.79 <
   0   9  12       10.70       12.82        0.70 o
   1   9  12        8.15       10.44        0.60 o
   2   9  12       44.30       39.07        1.52 o
   3   9  12       -0.15        0.22        0.55 <
   4   9  12       27.40       27.64        1.07 o
   5   9  12        5.10        4.23        0.78 o
   6   9  12        2.00        1.94        0.86 <
   7   9  12        0.65        0.80        0.77 <
   0  10  12       -0.70        0.00        1.51 <
   1  10  12       39.55       36.16        1.38 o
   2  10  12       19.85       17.40        1.07 o
   3  10  12       50.75       44.18        1.70 o
   4  10  12       -0.15        0.13        0.86 <
   5  10  12       27.50       25.87        1.17 o
   6  10  12       -0.20        0.46        1.01 <
   0  11  12        5.80        4.35        1.60 o
   1  11  12        8.40        7.57        0.82 o
   2  11  12        7.00        6.26        0.85 o
   3  11  12        4.95        5.51        0.85 o
   4  11  12        8.15        8.87        0.85 o
   5  11  12        3.00        2.94        0.74 o
   0  12  12        2.10        1.95        1.20 <
   1  12  12        1.65        0.25        1.05 <
   2  12  12        1.70        1.43        1.10 <
   3  12  12       11.00       12.00        1.03 o
   4  12  12        1.20        1.35        1.47 <
   0  13  12       12.70       12.71        1.30 o
   1  13  12        3.50        2.80        1.03 o
   2  13  12        2.25        1.89        0.88 <
   3  13  12        0.75        0.34        3.25 <
   0  14  12        1.20        1.23        1.40 <
   1  14  12       16.95       17.44        1.50 o
   1   0  13       92.60       94.11        1.50 o
   2   0  13       57.90       46.06        1.00 o
   3   0  13        0.90        0.97        0.76 <
   4   0  13      140.90      126.16        2.50 o
   5   0  13      227.60      211.67        5.30 o
   6   0  13      123.30      115.15        2.80 o
   7   0  13       86.70       76.30        2.80 o
   8   0  13        3.30        3.61        1.30 <
   0   1  13       88.40      106.74        1.40 o
   1   1  13      124.40      118.54        1.27 o
   2   1  13       84.55       75.86        1.21 o
   3   1  13       48.55       43.61        0.81 o
   4   1  13       20.35       24.51        0.53 o
   5   1  13       22.45       23.17        0.64 o
   6   1  13        9.00        8.83        0.53 o
   7   1  13       20.75       21.28        0.97 o
   8   1  13       16.45       14.87        0.96 o
   0   2  13        0.30        0.22        0.44 <
   1   2  13      299.55      260.02        3.73 o
   2   2  13        1.35        1.93        0.25 o
   3   2  13      117.30      107.31        1.85 o
   4   2  13      133.20      131.92        1.84 o
   5   2  13       37.00       41.31        0.83 o
   6   2  13       32.65       29.86        0.96 o
   7   2  13       18.55       19.49        1.10 o
   8   2  13       12.50       13.97        1.00 o
   0   3  13        3.30        4.35        0.50 o
   1   3  13       54.20       44.74        0.99 o
   2   3  13      169.00      158.85        2.27 o
   3   3  13        4.00        4.47        0.25 o
   4   3  13       93.25       85.79        1.52 o
   5   3  13       19.10       21.17        0.57 o
   6   3  13        0.95        0.94        0.60 <
   7   3  13        2.35        3.06        0.65 o
   8   3  13       16.90       16.30        1.07 o
   0   4  13      240.10      218.65        4.90 o
   1   4  13       85.20       71.92        1.38 o
   2   4  13       11.35       12.98        0.45 o
   3   4  13       81.10       84.74        1.17 o
   4   4  13        5.95        6.05        0.43 o
   5   4  13        7.45        9.05        0.46 o
   6   4  13        6.80        6.24        0.78 o
   7   4  13        5.80        5.52        1.03 o
   8   4  13        7.55        5.36        0.83 o
   0   5  13      108.80       99.36        2.70 o
   1   5  13       73.30       71.68        1.36 o
   2   5  13      131.40      133.21        1.99 o
   3   5  13        5.35        4.26        0.49 o
   4   5  13       99.05       91.51        1.98 o
   5   5  13        3.85        4.93        0.56 o
   6   5  13        7.20        6.18        0.57 o
   7   5  13       23.25       22.80        1.19 o
   8   5  13       15.05       16.87        1.35 o
   0   6  13       34.30       30.28        1.10 o
   1   6  13      234.50      214.56        4.03 o
   2   6  13       52.30       49.06        1.07 o
   3   6  13       78.75       75.64        1.84 o
   4   6  13        7.15        7.19        0.58 o
   5   6  13        5.15        3.53        0.65 o
   6   6  13        4.10        3.97        0.86 o
   7   6  13        7.95        8.82        0.89 o
   0   7  13      149.40      130.31        3.80 o
   1   7  13       39.90       37.59        0.85 o
   2   7  13       76.40       78.66        1.54 o
   3   7  13       34.65       33.87        0.99 o
   4   7  13        5.65        7.56        0.57 o
   5   7  13        6.05        5.65        0.67 o
   6   7  13        8.80        9.85        0.81 o
   7   7  13        4.00        2.92        0.97 o
   0   8  13       57.80       65.27        1.80 o
   1   8  13        4.90        6.14        0.51 o
   2   8  13        4.50        6.16        0.60 o
   3   8  13       -0.60        0.22        0.92 <
   4   8  13       14.70       14.20        0.78 o
   5   8  13       18.10       15.29        0.86 o
   6   8  13        8.90        9.20        0.85 o
   7   8  13        4.10        3.53        1.07 o
   0   9  13        3.30        2.16        0.70 o
   1   9  13       30.40       30.77        1.17 o
   2   9  13       40.45       40.25        1.39 o
   3   9  13       24.60       25.97        0.85 o
   4   9  13        6.00        5.70        0.94 o
   5   9  13       15.45       15.36        0.88 o
   6   9  13       10.40       10.13        0.81 o
   0  10  13        1.10        0.44        1.10 <
   1  10  13        1.45        2.14        1.25 <
   2  10  13        8.00        6.20        0.90 o
   3  10  13       16.70       17.85        1.01 o
   4  10  13        5.90        3.55        0.93 o
   5  10  13        0.70        0.12        0.92 <
   0  11  13        6.30        7.18        1.80 o
   1  11  13       12.10       12.26        0.82 o
   2  11  13        1.50        1.00        0.81 <
   3  11  13        8.05        7.02        0.93 o
   4  11  13       14.75       13.67        1.24 o
   5  11  13        2.00        4.85        1.19 <
   0  12  13        9.90       13.26        2.70 o
   1  12  13       14.40       12.44        1.08 o
   2  12  13       19.20       19.76        1.17 o
   3  12  13        2.90        1.27        1.44 <
   4  12  13        3.70        2.80        1.03 o
   0  13  13       16.30       14.52        1.50 o
   1  13  13        3.35        4.20        1.28 <
   2  13  13        1.20        1.08        2.06 <
   0   0  14      344.00      339.81        7.60 o
   1   0  14        1.30        2.40        0.30 o
   2   0  14      162.60      160.38        3.10 o
   3   0  14       50.00       53.10        1.10 o
   4   0  14        1.90        2.90        0.40 o
   5   0  14       44.50       46.93        1.20 o
   6   0  14       -0.50        0.62        1.41 <
   7   0  14        3.50        3.40        1.10 o
   8   0  14        1.50        1.51        1.30 <
   0   1  14        0.10        0.32        0.13 <
   1   1  14       20.00       23.86        0.46 o
   2   1  14       10.00        9.47        0.35 o
   3   1  14      143.80      136.13        1.91 o
   4   1  14        0.05        0.22        0.16 <
   5   1  14        0.65        0.66        0.62 <
   6   1  14       16.75       17.55        0.90 o
   7   1  14       12.20       12.82        0.74 o
   8   1  14        3.35        3.20        0.85 o
   0   2  14       86.10      100.23        1.80 o
   1   2  14       41.60       40.11        0.67 o
   2   2  14       30.45       33.10        0.53 o
   3   2  14       17.00       19.05        0.49 o
   4   2  14        3.05        4.55        0.36 o
   5   2  14        4.05        4.60        0.36 o
   6   2  14       27.70       27.29        0.85 o
   7   2  14        3.30        3.20        0.75 o
   8   2  14        6.55        6.33        1.10 o
   0   3  14       94.70       78.63        2.10 o
   1   3  14       79.00       78.63        1.17 o
   2   3  14       79.95       71.58        1.20 o
   3   3  14      201.25      190.98        2.41 o
   4   3  14       65.90       61.01        1.21 o
   5   3  14        9.50        9.91        0.53 o
   6   3  14       34.20       34.32        1.39 o
   7   3  14        4.40        5.18        0.94 o
   8   3  14        0.15        0.11        1.65 <
   0   4  14       -0.30        0.07        0.55 <
   1   4  14        7.15        6.29        0.32 o
   2   4  14        4.60        4.20        0.36 o
   3   4  14       48.40       48.82        1.01 o
   4   4  14        6.90        7.71        0.40 o
   5   4  14       12.10       12.18        0.57 o
   6   4  14       24.15       21.81        1.10 o
   7   4  14       11.75       11.56        1.08 o
   0   5  14      281.50      252.27        6.80 o
   1   5  14       25.05       26.76        0.71 o
   2   5  14      155.90      142.85        2.48 o
   3   5  14       77.60       67.98        1.74 o
   4   5  14       59.75       54.67        1.55 o
   5   5  14        2.70        3.42        0.54 o
   6   5  14        2.75        1.68        0.68 o
   7   5  14       20.35       19.58        2.18 o
   0   6  14       26.20       29.48        1.30 o
   1   6  14       32.40       31.29        0.92 o
   2   6  14       29.20       31.41        0.85 o
   3   6  14       15.35       18.30        0.71 o
   4   6  14        7.10        7.30        0.57 o
   5   6  14       19.40       16.54        0.96 o
   6   6  14        5.20        3.41        0.86 o
   7   6  14        8.75        7.84        0.96 o
   0   7  14        3.00        3.80        0.90 o
   1   7  14       65.90       67.31        1.63 o
   2   7  14        7.10        6.22        0.75 o
   3   7  14       27.40       25.79        0.92 o
   4   7  14        2.25        1.38        0.71 o
   5   7  14       19.10       18.33        0.99 o
   6   7  14        1.10        2.94        0.95 <
   0   8  14        5.30        4.65        1.50 o
   1   8  14       11.00       10.74        0.78 o
   2   8  14       50.85       49.51        1.77 o
   3   8  14       32.35       32.33        1.13 o
   4   8  14       13.85       14.31        0.92 o
   5   8  14       21.00       19.75        1.35 o
   6   8  14       23.90       20.08        1.68 o
   0   9  14       -0.30        0.19        0.88 <
   1   9  14       12.60       12.33        0.85 o
   2   9  14       -1.15        0.63        0.91 <
   3   9  14       11.55       12.98        0.85 o
   4   9  14       10.95       10.47        0.85 o
   5   9  14        8.75        8.31        1.07 o
   0  10  14       32.80       32.24        1.70 o
   1  10  14       12.40       12.18        0.85 o
   2  10  14       16.65       12.20        1.17 o
   3  10  14        6.75        7.39        0.89 o
   4  10  14        3.15        2.73        1.03 o
   5  10  14        7.40        8.22        1.23 o
   0  11  14        2.70        1.06        1.20 <
   1  11  14       27.25       28.89        1.27 o
   2  11  14        2.05        1.81        1.06 <
   3  11  14       10.05        9.84        0.78 o
   4  11  14        5.85        5.86        1.35 o
   0  12  14       21.50       22.29        1.70 o
   1  12  14        5.75        6.06        1.06 o
   2  12  14        9.40        6.81        1.14 o
   1   0  15       64.80       63.78        1.40 o
   2   0  15      112.50       97.67        2.30 o
   3   0  15        0.90        1.16        0.95 <
   4   0  15        4.80        4.59        0.50 o
   5   0  15        1.10        0.01        0.60 <
   6   0  15        1.30        0.05        1.20 <
   7   0  15        2.30        1.32        1.20 <
   0   1  15      118.40      118.78        2.20 o
   1   1  15       12.25       15.28        0.46 o
   2   1  15       41.10       41.77        0.74 o
   3   1  15        2.55        1.82        0.35 o
   4   1  15       27.90       25.20        0.67 o
   5   1  15       30.25       27.58        0.89 o
   6   1  15        0.65        0.92        0.55 <
   7   1  15        5.55        5.60        0.92 o
   0   2  15      164.10      145.32        2.80 o
   1   2  15       70.70       68.84        1.07 o
   2   2  15      169.00      148.92        2.50 o
   3   2  15       22.85       23.44        0.57 o
   4   2  15       42.70       45.21        0.99 o
   5   2  15       15.00       16.03        0.57 o
   6   2  15        7.60       10.18        0.78 o
   7   2  15        9.05       10.98        0.88 o
   0   3  15        9.10       12.28        0.60 o
   1   3  15        2.35        3.68        0.25 o
   2   3  15       31.10       36.64        0.83 o
   3   3  15        3.05        3.69        0.32 o
   4   3  15       26.35       27.52        0.78 o
   5   3  15        8.05        7.84        0.68 o
   6   3  15        4.40        4.54        0.83 o
   7   3  15        4.95        4.75        0.82 o
   0   4  15       -0.10        0.76        0.25 <
   1   4  15       16.10       18.34        0.53 o
   2   4  15       34.10       34.92        0.89 o
   3   4  15       21.90       15.27        0.78 o
   4   4  15       -0.05        0.01        0.49 <
   5   4  15        2.05        2.22        0.64 o
   6   4  15        0.40        0.38        1.31 <
   7   4  15        3.20        1.44        1.21 <
   0   5  15       15.80       19.03        0.90 o
   1   5  15        3.15        4.67        0.46 o
   2   5  15        5.45        4.05        0.50 o
   3   5  15       -0.70        1.68        1.20 <
   4   5  15       18.95       19.82        0.86 o
   5   5  15        4.75        4.19        0.83 o
   6   5  15       16.70       17.75        0.85 o
   7   5  15        0.05        1.21        1.30 <
   0   6  15        6.20        6.41        0.80 o
   1   6  15        3.85        4.71        0.57 o
   2   6  15        4.95        5.67        0.64 o
   3   6  15        5.70        4.63        0.68 o
   4   6  15        2.05        1.69        0.71 <
   5   6  15       10.30       11.31        0.67 o
   6   6  15       54.70       53.40        1.80 o
   0   7  15       54.00       43.93        1.90 o
   1   7  15       10.05        9.56        0.78 o
   2   7  15       18.60       20.83        1.04 o
   3   7  15       19.00       18.25        0.96 o
   4   7  15        8.70        8.67        0.75 o
   5   7  15        1.05        1.56        1.07 <
   6   7  15       17.30       16.73        1.37 o
   0   8  15       -0.10        0.20        0.57 <
   1   8  15       11.10        9.18        0.74 o
   2   8  15        2.60        2.72        0.74 o
   3   8  15       10.20        7.91        1.11 o
   4   8  15        2.70        2.90        1.14 <
   5   8  15        2.40        1.05        1.15 <
   0   9  15       13.90       13.64        2.00 o
   1   9  15       -0.55        1.58        1.08 <
   2   9  15        6.80        5.76        1.00 o
   3   9  15       13.65       18.33        0.92 o
   4   9  15       13.75       17.71        0.96 o
   5   9  15        3.40        4.19        1.21 <
   0  10  15        1.20        0.01        1.30 <
   1  10  15       30.75       34.16        1.38 o
   2  10  15       29.70       27.88        1.34 o
   3  10  15        3.25        2.71        0.92 o
   4  10  15       17.90       16.73        1.25 o
   0  11  15        1.50        1.72        1.10 <
   1  11  15       10.15       10.99        1.06 o
   2  11  15        2.75        2.56        0.92 o
   3  11  15        0.65        0.06        2.20 <
   0   0  16      140.80      138.21        3.00 o
   1   0  16       44.40       37.34        1.00 o
   2   0  16       18.70       19.26        0.70 o
   3   0  16        7.20        7.58        0.60 o
   4   0  16       49.90       43.78        1.70 o
   5   0  16        1.30        0.99        0.70 <
   6   0  16        2.40        1.68        1.00 <
   7   0  16        0.30        0.00        1.97 <
   0   1  16        0.80        0.77        0.89 <
   1   1  16       24.70       25.61        0.67 o
   2   1  16       50.05       45.35        0.99 o
   3   1  16       28.65       29.06        0.71 o
   4   1  16        5.85        6.28        0.49 o
   5   1  16        4.95        3.13        0.58 o
   6   1  16        5.60        5.14        0.81 o
   7   1  16       18.25       22.32        1.06 o
   0   2  16       67.50       70.80        1.40 o
   1   2  16       97.25       85.94        1.45 o
   2   2  16       37.55       36.19        0.85 o
   3   2  16       22.15       25.02        0.60 o
   4   2  16       36.70       32.11        1.03 o
   5   2  16        2.30        3.83        0.67 o
   6   2  16       18.95       16.16        1.06 o
   0   3  16        0.60        0.38        0.93 <
   1   3  16       23.55       20.70        0.64 o
   2   3  16       11.20       10.52        0.49 o
   3   3  16        2.75        2.59        0.39 o
   4   3  16        3.40        3.64        0.57 o
   5   3  16        0.75        0.95        0.68 <
   6   3  16        0.55        0.80        1.03 <
   0   4  16       31.30       34.68        1.10 o
   1   4  16       24.45       24.82        0.92 o
   2   4  16       10.85       10.70        0.57 o
   3   4  16       48.85       48.33        1.24 o
   4   4  16        1.30        0.41        0.90 <
   5   4  16        9.10        8.88        0.75 o
   6   4  16        5.20        6.45        0.96 o
   0   5  16       29.40       26.38        1.40 o
   1   5  16       24.75       24.00        1.32 o
   2   5  16       49.55       45.86        1.58 o
   3   5  16        8.20        6.58        0.60 o
   4   5  16       21.55       18.65        1.10 o
   5   5  16        7.00        6.63        0.85 o
   6   5  16        7.70        9.20        1.08 o
   0   6  16        6.90        7.19        0.80 o
   1   6  16       50.15       45.18        1.63 o
   2   6  16       32.70       28.22        1.13 o
   3   6  16        9.25        9.94        0.78 o
   4   6  16        1.45        2.54        0.71 <
   5   6  16       28.55       24.91        1.32 o
   0   7  16        1.00        0.97        1.80 <
   1   7  16        0.15        1.21        0.86 <
   2   7  16        9.40        7.24        0.99 o
   3   7  16        2.50        2.02        0.67 o
   4   7  16       16.90       17.96        1.46 o
   5   7  16        3.00        2.33        1.13 <
   0   8  16        5.30        7.70        1.00 o
   1   8  16       26.65       24.75        1.17 o
   2   8  16       20.15       22.54        0.96 o
   3   8  16        0.15        0.39        0.72 <
   4   8  16        1.30        0.66        0.83 <
   0   9  16        3.50        1.75        1.40 <
   1   9  16       10.40       10.40        0.94 o
   2   9  16       11.55       13.94        0.85 o
   3   9  16       11.50       10.91        0.85 o
   4   9  16       19.50       18.74        1.37 o
   0  10  16        1.00        1.53        2.20 <
   1  10  16        8.55        7.66        0.99 o
   2  10  16        2.80        3.90        2.16 <
   0  11  16       10.00        8.63        1.40 o
   1   0  17        0.20        0.00        0.54 <
   2   0  17       15.00       17.05        0.70 o
   3   0  17       11.70       13.78        0.70 o
   4   0  17        3.00        3.31        0.70 o
   5   0  17       24.10       22.33        1.30 o
   6   0  17       21.20       18.79        1.90 o
   0   1  17       19.50       15.45        0.90 o
   1   1  17       14.80       17.32        0.53 o
   2   1  17        4.60        5.15        0.39 o
   3   1  17        1.50        0.34        0.74 <
   4   1  17       14.60       14.48        0.64 o
   5   1  17        4.60        4.41        1.01 o
   6   1  17        5.70        6.12        0.90 o
   0   2  17       14.40       13.90        0.80 o
   1   2  17       12.90       14.20        0.46 o
   2   2  17        3.15        4.53        0.49 o
   3   2  17       21.90       19.42        0.83 o
   4   2  17       27.20       25.09        1.11 o
   5   2  17        8.90        7.16        0.78 o
   6   2  17        4.30        4.57        1.63 <
   0   3  17       10.00        9.02        0.70 o
   1   3  17       57.65       51.27        1.39 o
   2   3  17        2.40        2.71        0.57 o
   3   3  17       38.65       35.70        0.93 o
   4   3  17       16.50       17.04        0.85 o
   5   3  17       12.45       11.80        0.78 o
   6   3  17        4.55        4.75        1.03 o
   0   4  17        3.20        2.76        1.10 <
   1   4  17        4.25        3.70        0.50 o
   2   4  17        8.10        6.91        0.64 o
   3   4  17       11.80       11.29        0.64 o
   4   4  17        7.55        8.96        0.68 o
   5   4  17        9.40        7.53        0.85 o
   0   5  17        6.80        7.55        0.80 o
   1   5  17        5.40        4.60        0.71 o
   2   5  17        2.80        2.05        0.86 o
   3   5  17       28.20       26.26        1.13 o
   4   5  17        3.90        3.58        1.48 <
   5   5  17        6.10        5.45        1.30 o
   0   6  17        0.20        0.03        0.72 <
   1   6  17        0.35        1.76        0.84 <
   2   6  17        9.95       10.81        0.78 o
   3   6  17        4.00        4.36        0.85 o
   4   6  17       17.60       18.30        1.06 o
   5   6  17        3.30        4.94        1.20 <
   0   7  17        1.00        0.03        2.40 <
   1   7  17        0.20        0.03        1.03 <
   2   7  17       15.30       15.68        0.92 o
   3   7  17        9.10        9.72        0.88 o
   4   7  17        8.95        8.82        1.29 o
   0   8  17       33.30       28.66        1.90 o
   1   8  17       14.80       15.58        1.04 o
   2   8  17       17.35       16.50        0.96 o
   3   8  17        7.55        8.68        0.86 o
   0   9  17        0.90        0.39        2.28 <
   1   9  17        2.45        3.69        0.92 <
   2   9  17        1.10        0.70        1.21 <
   0   0  18       18.50       20.54        1.40 o
   1   0  18        3.10        4.00        0.60 o
   2   0  18        0.50        0.20        0.85 <
   3   0  18        0.20        0.35        0.54 <
   4   0  18       13.40       12.34        0.90 o
   5   0  18       -1.40        0.09        1.40 <
   0   1  18        0.70        1.43        1.00 <
   1   1  18        8.15        8.37        0.49 o
   2   1  18        1.75        2.12        0.57 o
   3   1  18       15.95       14.63        0.71 o
   4   1  18       33.10       31.95        1.42 o
   5   1  18       15.10       11.56        1.27 o
   0   2  18       13.30       12.20        0.70 o
   1   2  18       23.10       22.19        0.82 o
   2   2  18       20.30       22.62        0.78 o
   3   2  18        0.90        0.53        0.68 <
   4   2  18       18.70       18.01        0.78 o
   5   2  18        3.40        2.99        0.92 o
   0   3  18       15.50       14.79        1.00 o
   1   3  18       11.80       13.70        0.71 o
   2   3  18       10.10        9.45        0.58 o
   3   3  18       10.50       10.89        0.74 o
   4   3  18       11.05       13.24        0.67 o
   5   3  18       11.35        9.91        1.00 o
   0   4  18        6.60        6.65        0.80 o
   1   4  18        4.65        4.44        0.74 o
   2   4  18        3.20        3.13        0.64 o
   3   4  18        4.90        4.98        0.57 o
   4   4  18       22.55       20.91        1.08 o
   0   5  18        4.00        5.54        1.20 o
   1   5  18        5.75        4.12        0.78 o
   2   5  18       15.65       16.44        0.82 o
   3   5  18        7.15        6.01        0.92 o
   4   5  18       13.80       12.77        1.06 o
   0   6  18        9.60       10.25        1.50 o
   1   6  18       26.00       26.09        1.27 o
   2   6  18        6.60        6.01        0.81 o
   3   6  18        0.65        0.91        1.36 <
   0   7  18        7.50        6.01        1.30 o
   1   7  18        2.65        5.26        1.01 <
   2   7  18        4.80        5.99        0.93 o
   3   7  18        7.70        8.13        1.17 o
   0   8  18        0.50        1.31        2.12 <
   1   8  18        0.20        0.44        1.66 <
   1   0  19        9.90       10.23        0.70 o
   2   0  19       32.90       31.29        1.50 o
   3   0  19        3.90        3.82        0.90 o
   4   0  19        1.80        0.25        1.30 <
   0   1  19       37.80       39.06        1.30 o
   1   1  19        2.05        0.87        0.78 <
   2   1  19        5.40        4.25        0.69 o
   3   1  19        1.25        1.85        1.15 <
   4   1  19        1.85        1.86        0.92 <
   0   2  19        2.90        1.98        0.60 o
   1   2  19        7.15        5.48        0.67 o
   2   2  19        8.65        8.69        0.71 o
   3   2  19       18.55       19.87        1.00 o
   4   2  19       11.05       16.29        0.85 o
   0   3  19        6.40        6.60        0.80 o
   1   3  19        1.35        0.24        0.78 <
   2   3  19        3.90        4.03        0.71 o
   3   3  19        3.85        3.13        0.82 o
   0   4  19        7.00        7.83        0.90 o
   1   4  19       13.00       14.24        0.85 o
   2   4  19        0.25        0.12        1.15 <
   3   4  19       16.45       17.82        1.07 o
   0   5  19        2.30        0.07        1.00 <
   1   5  19        1.10        4.03        0.94 <
   2   5  19        5.85        5.08        0.86 o
   3   5  19        1.85        0.56        1.60 <
   0   6  19        5.60        4.95        1.50 o
   1   6  19        7.55        9.10        0.96 o
   2   6  19        1.55        2.35        1.27 <
   0   0  20       33.60       36.21        2.30 o
   1   0  20        2.80        0.51        0.90 o
   2   0  20       17.70       20.61        1.20 o
   0   1  20       11.90       14.60        1.00 o
   1   1  20       28.55       30.97        0.92 o
   2   1  20        7.85        7.39        0.71 o
   0   2  20       29.30       32.77        1.30 o
   1   2  20       14.40       18.11        0.87 o
   2   2  20        5.20        4.09        1.00 o
   0   3  20       20.60       17.68        1.40 o
   1   3  20        4.30        4.87        0.74 o
   2   3  20       17.95       19.64        1.06 o
   0   4  20        0.80        1.10        2.15 <
   1   4  20       10.45       11.75        0.81 o
